# Supplementary material for: Navigating the landscape of academic prose: A corpus-driven inquiry into rhetorical preferences and their pedagogical implications for advanced L2 writers
Source: PLoS One. 2026 Mar 5;21(3):e0343739. doi: 10.1371/journal.pone.0343739 (PMC12962540; doi:10.1371/journal.pone.0343739)
Supplement: S1 File — This compressed file contains the complete dataset and analysis details underlying the study, organized into four folders: 1. GN Reference Table: Contains the initial lists of general nouns. 2. Detailed Data of Each Semantic Groups Including Selection Process: Documentation of the data selection steps and detailed statistics for each group. 3. Data of Semantic Groups after Selection: The final categorized datasets used for analysis. (ZIP) [file pone.0343739.s001.zip]

Archive with 103 entries (81 files):
- S1 File. supplementary materials/
- S1 File. supplementary materials/Data of Semantic Groups after Selection/
- S1 File. supplementary materials/Data of Semantic Groups after Selection/Detailed Data of Semantic Groups of General Nouns.xlsx
- S1 File. supplementary materials/Data of Semantic Groups after Selection/Distribution Comparison of Semantic Groups of General Nouns.xlsx
- S1 File. supplementary materials/Data of Semantic Groups after Selection/Process of Semantic Group Classification.xlsx
- S1 File. supplementary materials/Detailed Data of Each  Semantic Groups Including Selection Process/
- S1 File. supplementary materials/Detailed Data of Each  Semantic Groups Including Selection Process/CONTEXT/
- S1 File. supplementary materials/Detailed Data of Each  Semantic Groups Including Selection Process/CONTEXT/CAWEC/
- S1 File. supplementary materials/Detailed Data of Each  Semantic Groups Including Selection Process/CONTEXT/CAWEC/ability C.xlsx
- S1 File. supplementary materials/Detailed Data of Each  Semantic Groups Including Selection Process/CONTEXT/CAWEC/need C.xlsx
- S1 File. supplementary materials/Detailed Data of Each  Semantic Groups Including Selection Process/CONTEXT/CAWEC/process C.xlsx
- S1 File. supplementary materials/Detailed Data of Each  Semantic Groups Including Selection Process/CONTEXT/CAWEC/time C.xlsx
- S1 File. supplementary materials/Detailed Data of Each  Semantic Groups Including Selection Process/CONTEXT/CONTEXT Group Basis Table.xlsx
- S1 File. supplementary materials/Detailed Data of Each  Semantic Groups Including Selection Process/CONTEXT/ICAWEC/
- S1 File. supplementary materials/Detailed Data of Each  Semantic Groups Including Selection Process/CONTEXT/ICAWEC/ability N100.xlsx
- S1 File. supplementary materials/Detailed Data of Each  Semantic Groups Including Selection Process/CONTEXT/ICAWEC/ability N50.xlsx
- S1 File. supplementary materials/Detailed Data of Each  Semantic Groups Including Selection Process/CONTEXT/ICAWEC/need N100.xlsx
- S1 File. supplementary materials/Detailed Data of Each  Semantic Groups Including Selection Process/CONTEXT/ICAWEC/need N50.xlsx
- S1 File. supplementary materials/Detailed Data of Each  Semantic Groups Including Selection Process/CONTEXT/ICAWEC/process N100.xlsx
- S1 File. supplementary materials/Detailed Data of Each  Semantic Groups Including Selection Process/CONTEXT/ICAWEC/process N50.xlsx
- S1 File. supplementary materials/Detailed Data of Each  Semantic Groups Including Selection Process/CONTEXT/ICAWEC/time N100.xlsx
- S1 File. supplementary materials/Detailed Data of Each  Semantic Groups Including Selection Process/CONTEXT/ICAWEC/time N50.xlsx
- S1 File. supplementary materials/Detailed Data of Each  Semantic Groups Including Selection Process/DISCUSSION/
- S1 File. supplementary materials/Detailed Data of Each  Semantic Groups Including Selection Process/DISCUSSION/CAWEC/
- S1 File. supplementary materials/Detailed Data of Each  Semantic Groups Including Selection Process/DISCUSSION/CAWEC/argument C.xlsx
- S1 File. supplementary materials/Detailed Data of Each  Semantic Groups Including Selection Process/DISCUSSION/CAWEC/discussion C.xlsx
- S1 File. supplementary materials/Detailed Data of Each  Semantic Groups Including Selection Process/DISCUSSION/CAWEC/question C.xlsx
- S1 File. supplementary materials/Detailed Data of Each  Semantic Groups Including Selection Process/DISCUSSION/CAWEC/questions C.xlsx
- S1 File. supplementary materials/Detailed Data of Each  Semantic Groups Including Selection Process/DISCUSSION/DISCUSSION.xlsx
- S1 File. supplementary materials/Detailed Data of Each  Semantic Groups Including Selection Process/DISCUSSION/ICAWEC/
- S1 File. supplementary materials/Detailed Data of Each  Semantic Groups Including Selection Process/DISCUSSION/ICAWEC/argument N.xlsx
- S1 File. supplementary materials/Detailed Data of Each  Semantic Groups Including Selection Process/DISCUSSION/ICAWEC/argument N50.xlsx
- S1 File. supplementary materials/Detailed Data of Each  Semantic Groups Including Selection Process/DISCUSSION/ICAWEC/discussion N100.xlsx
- S1 File. supplementary materials/Detailed Data of Each  Semantic Groups Including Selection Process/DISCUSSION/ICAWEC/discussion N50.xlsx
- S1 File. supplementary materials/Detailed Data of Each  Semantic Groups Including Selection Process/DISCUSSION/ICAWEC/question N100.xlsx
- S1 File. supplementary materials/Detailed Data of Each  Semantic Groups Including Selection Process/DISCUSSION/ICAWEC/question N50.xlsx
- S1 File. supplementary materials/Detailed Data of Each  Semantic Groups Including Selection Process/DISCUSSION/ICAWEC/questions N100.xlsx
- S1 File. supplementary materials/Detailed Data of Each  Semantic Groups Including Selection Process/DISCUSSION/ICAWEC/questions N50.xlsx
- S1 File. supplementary materials/Detailed Data of Each  Semantic Groups Including Selection Process/EXAMPLE/
- S1 File. supplementary materials/Detailed Data of Each  Semantic Groups Including Selection Process/EXAMPLE/CAWEC/
- S1 File. supplementary materials/Detailed Data of Each  Semantic Groups Including Selection Process/EXAMPLE/CAWEC/case C.xlsx
- S1 File. supplementary materials/Detailed Data of Each  Semantic Groups Including Selection Process/EXAMPLE/CAWEC/examples C.xlsx
- S1 File. supplementary materials/Detailed Data of Each  Semantic Groups Including Selection Process/EXAMPLE/CAWEC/fact C.xlsx
- S1 File. supplementary materials/Detailed Data of Each  Semantic Groups Including Selection Process/EXAMPLE/EXAMPLE Group Basis Table.xlsx
- S1 File. supplementary materials/Detailed Data of Each  Semantic Groups Including Selection Process/EXAMPLE/ICAWEC/
- S1 File. supplementary materials/Detailed Data of Each  Semantic Groups Including Selection Process/EXAMPLE/ICAWEC/case N100.xlsx
- S1 File. supplementary materials/Detailed Data of Each  Semantic Groups Including Selection Process/EXAMPLE/ICAWEC/case N50.xlsx
- S1 File. supplementary materials/Detailed Data of Each  Semantic Groups Including Selection Process/EXAMPLE/ICAWEC/examples N100.xlsx
- S1 File. supplementary materials/Detailed Data of Each  Semantic Groups Including Selection Process/EXAMPLE/ICAWEC/examples N50.xlsx
- S1 File. supplementary materials/Detailed Data of Each  Semantic Groups Including Selection Process/EXAMPLE/ICAWEC/fact N100.xlsx
- S1 File. supplementary materials/Detailed Data of Each  Semantic Groups Including Selection Process/EXAMPLE/ICAWEC/fact N50.xlsx
- S1 File. supplementary materials/Detailed Data of Each  Semantic Groups Including Selection Process/METHOD/
- S1 File. supplementary materials/Detailed Data of Each  Semantic Groups Including Selection Process/METHOD/CAWEC/
- S1 File. supplementary materials/Detailed Data of Each  Semantic Groups Including Selection Process/METHOD/CAWEC/approach C.xlsx
- S1 File. supplementary materials/Detailed Data of Each  Semantic Groups Including Selection Process/METHOD/CAWEC/model C.xlsx
- S1 File. supplementary materials/Detailed Data of Each  Semantic Groups Including Selection Process/METHOD/CAWEC/strategies C.xlsx
- S1 File. supplementary materials/Detailed Data of Each  Semantic Groups Including Selection Process/METHOD/CAWEC/ways C.xlsx
- S1 File. supplementary materials/Detailed Data of Each  Semantic Groups Including Selection Process/METHOD/ICAWEC/
- S1 File. supplementary materials/Detailed Data of Each  Semantic Groups Including Selection Process/METHOD/ICAWEC/approach N100.xlsx
- S1 File. supplementary materials/Detailed Data of Each  Semantic Groups Including Selection Process/METHOD/ICAWEC/approach N50.xlsx
- S1 File. supplementary materials/Detailed Data of Each  Semantic Groups Including Selection Process/METHOD/ICAWEC/model N100.xlsx
- S1 File. supplementary materials/Detailed Data of Each  Semantic Groups Including Selection Process/METHOD/ICAWEC/model N50.xlsx
- S1 File. supplementary materials/Detailed Data of Each  Semantic Groups Including Selection Process/METHOD/ICAWEC/strategies N100.xlsx
- S1 File. supplementary materials/Detailed Data of Each  Semantic Groups Including Selection Process/METHOD/ICAWEC/strategies N50.xlsx
- S1 File. supplementary materials/Detailed Data of Each  Semantic Groups Including Selection Process/METHOD/ICAWEC/ways N100.xlsx
- S1 File. supplementary materials/Detailed Data of Each  Semantic Groups Including Selection Process/METHOD/ICAWEC/ways N50.xlsx
- S1 File. supplementary materials/Detailed Data of Each  Semantic Groups Including Selection Process/METHOD/METHOD Group Basis Table.xlsx
- S1 File. supplementary materials/Detailed Data of Each  Semantic Groups Including Selection Process/RESEARCH/
- S1 File. supplementary materials/Detailed Data of Each  Semantic Groups Including Selection Process/RESEARCH/Data of C and N/
- S1 File. supplementary materials/Detailed Data of Each  Semantic Groups Including Selection Process/RESEARCH/Data of C and N/findings C.xlsx
- S1 File. supplementary materials/Detailed Data of Each  Semantic Groups Including Selection Process/RESEARCH/Data of C and N/findings N.xlsx
- S1 File. supplementary materials/Detailed Data of Each  Semantic Groups Including Selection Process/RESEARCH/Data of C and N/research C.xlsx
- S1 File. supplementary materials/Detailed Data of Each  Semantic Groups Including Selection Process/RESEARCH/Data of C and N/research N.xlsx
- S1 File. supplementary materials/Detailed Data of Each  Semantic Groups Including Selection Process/RESEARCH/Data of C and N/studies C.xlsx
- S1 File. supplementary materials/Detailed Data of Each  Semantic Groups Including Selection Process/RESEARCH/Data of C and N/studies N.xlsx
- S1 File. supplementary materials/Detailed Data of Each  Semantic Groups Including Selection Process/RESEARCH/Data of C and N/study C.xlsx
- S1 File. supplementary materials/Detailed Data of Each  Semantic Groups Including Selection Process/RESEARCH/Data of C and N/study N.xlsx
- S1 File. supplementary materials/Detailed Data of Each  Semantic Groups Including Selection Process/RESEARCH/research CN/
- S1 File. supplementary materials/Detailed Data of Each  Semantic Groups Including Selection Process/RESEARCH/research CN/findings CN.xlsx
- S1 File. supplementary materials/Detailed Data of Each  Semantic Groups Including Selection Process/RESEARCH/research CN/research CN.xlsx
- S1 File. supplementary materials/Detailed Data of Each  Semantic Groups Including Selection Process/RESEARCH/research CN/studies CN.xlsx
- S1 File. supplementary materials/Detailed Data of Each  Semantic Groups Including Selection Process/RESEARCH/research CN/study CN.xlsx
- S1 File. supplementary materials/Detailed Data of Each  Semantic Groups Including Selection Process/RESEARCH/RESEARCH Group Basis Table.xlsx
- S1 File. supplementary materials/Detailed Data of Each  Semantic Groups Including Selection Process/RESULT/
- S1 File. supplementary materials/Detailed Data of Each  Semantic Groups Including Selection Process/RESULT/CAWEC/
- S1 File. supplementary materials/Detailed Data of Each  Semantic Groups Including Selection Process/RESULT/CAWEC/difference C.xlsx
- S1 File. supplementary materials/Detailed Data of Each  Semantic Groups Including Selection Process/RESULT/CAWEC/differences C.xlsx
- S1 File. supplementary materials/Detailed Data of Each  Semantic Groups Including Selection Process/RESULT/CAWEC/effect C.xlsx
- S1 File. supplementary materials/Detailed Data of Each  Semantic Groups Including Selection Process/RESULT/CAWEC/results C.xlsx
- S1 File. supplementary materials/Detailed Data of Each  Semantic Groups Including Selection Process/RESULT/ICAWEC/
- S1 File. supplementary materials/Detailed Data of Each  Semantic Groups Including Selection Process/RESULT/ICAWEC/difference N100.xlsx
- S1 File. supplementary materials/Detailed Data of Each  Semantic Groups Including Selection Process/RESULT/ICAWEC/difference N50.xlsx
- S1 File. supplementary materials/Detailed Data of Each  Semantic Groups Including Selection Process/RESULT/ICAWEC/differences N100.xlsx
- S1 File. supplementary materials/Detailed Data of Each  Semantic Groups Including Selection Process/RESULT/ICAWEC/differences N50.xlsx
- S1 File. supplementary materials/Detailed Data of Each  Semantic Groups Including Selection Process/RESULT/ICAWEC/effect N100.xlsx
- S1 File. supplementary materials/Detailed Data of Each  Semantic Groups Including Selection Process/RESULT/ICAWEC/effect N50.xlsx
- S1 File. supplementary materials/Detailed Data of Each  Semantic Groups Including Selection Process/RESULT/ICAWEC/results N100.xlsx
- S1 File. supplementary materials/Detailed Data of Each  Semantic Groups Including Selection Process/RESULT/ICAWEC/results N50.xlsx
- S1 File. supplementary materials/Detailed Data of Each  Semantic Groups Including Selection Process/RESULT/RESULT Group Basis Table.xlsx
- S1 File. supplementary materials/GN Reference Table/
- S1 File. supplementary materials/GN Reference Table/Final GN  Reference Tables.xlsx
- S1 File. supplementary materials/GN Reference Table/NS GN Reference Table.jpg
- S1 File. supplementary materials/GN Reference Table/SS GN Reference Table.jpg
