# Supplementary material for: Navigating the landscape of academic prose: A corpus-driven inquiry into rhetorical preferences and their pedagogical implications for advanced L2 writers
Source: PLoS One. 2026 Mar 5;21(3):e0343739. doi: 10.1371/journal.pone.0343739 (PMC12962540; doi:10.1371/journal.pone.0343739)
Supplement: S1 File — This compressed file contains the complete dataset and analysis details underlying the study, organized into four folders: 1. GN Reference Table: Contains the initial lists of general nouns. 2. Detailed Data of Each Semantic Groups Including Selection Process: Documentation of the data selection steps and detailed statistics for each group. 3. Data of Semantic Groups after Selection: The final categorized datasets used for analysis. (ZIP) [file pone.0343739.s001.zip › S1 File. supplementary materials/Data of Semantic Groups after Selection/Detailed Data of Semantic Groups of General Nouns.xlsx]

## Sheet: Semantic Groups
Semantic Groups	General Nouns	CAWEC Freq	NAWEC Freq
RESEARCH	research	5094	4319
RESEARCH	studies	1868	1451
RESEARCH	findings	1290	869
DISCUSSION	questions	1153	744
OTHERS	functions	658	448
DISCUSSION	argument	430	217
RESULT	differences	900	664
CONTEXT	need	262	460
CONTEXT	ability	484	330
EXAMPLE	case	402	629
EXAMPLE	fact	255	430
METHOD	model	537	387
METHOD	ways	327	518
OTHERS	form	264	423
RESULT	difference	400	283
CONTEXT	time	906	1175
DISCUSSION	discussion	648	548
RESEARCH	study	3113	3025
DISCUSSION	question	416	547
CONTEXT	process	770	687
RESULT	results	1124	1036
RESULT	effect	440	373
METHOD	strategies	755	682
EXAMPLE	examples	405	521
OTHERS	role	536	477
OTHERS	sections	438	387
METHOD	approach	641	773

## Sheet: RESEARCH
Semantic Groups	General Nouns	CAWEC Freq	NAWEC Freq
RESEARCH	research	5094	4319
RESEARCH	studies	1868	1451
RESEARCH	findings	1290	869
RESEARCH	study	3113	3025

## Sheet: RESULT
Semantic Groups	General Nouns	CAWEC Freq	NAWEC Freq
RESULT	differences	900	664
RESULT	difference	400	283
RESULT	results	1124	1036
RESULT	effect	440	373

## Sheet: METHOD
Semantic Groups	General Nouns	CAWEC Freq	NAWEC Freq
METHOD	model	537	387
METHOD	ways	327	518
METHOD	strategies	755	682
METHOD	approach	641	773

## Sheet: DISCUSSION
Semantic Groups	General Nouns	CAWEC Freq	NAWEC Freq
DISCUSSION	questions	1153	744
DISCUSSION	argument	430	217
DISCUSSION	discussion	648	548
DISCUSSION	question	416	547

## Sheet: CONTEXT
Semantic Groups	General Nouns	CAWEC Freq	NAWEC Freq
CONTEXT	need	262	460
CONTEXT	ability	484	330
CONTEXT	time	906	1175
CONTEXT	process	770	687

## Sheet: EXAMPLE
Semantic Groups	General Nouns	CAWEC Freq	NAWEC Freq
EXAMPLE	case	402	629
EXAMPLE	fact	255	430
EXAMPLE	examples	405	521

## Sheet: OTHERS
Semantic Groups	General Nouns	CAWEC Freq	NAWEC Freq
OTHERS	functions	658	448
OTHERS	form	264	423
OTHERS	role	536	477
OTHERS	sections	438	387
