# Supplementary material for: Navigating the landscape of academic prose: A corpus-driven inquiry into rhetorical preferences and their pedagogical implications for advanced L2 writers
Source: PLoS One. 2026 Mar 5;21(3):e0343739. doi: 10.1371/journal.pone.0343739 (PMC12962540; doi:10.1371/journal.pone.0343739)
Supplement: S1 File — This compressed file contains the complete dataset and analysis details underlying the study, organized into four folders: 1. GN Reference Table: Contains the initial lists of general nouns. 2. Detailed Data of Each Semantic Groups Including Selection Process: Documentation of the data selection steps and detailed statistics for each group. 3. Data of Semantic Groups after Selection: The final categorized datasets used for analysis. (ZIP) [file pone.0343739.s001.zip › S1 File. supplementary materials/Data of Semantic Groups after Selection/Distribution Comparison of Semantic Groups of General Nouns.xlsx]

## Sheet: Data of Semantic Distribution
semantic group	general nouns	CAWEC Freq	NAWEC Freq
research	research	5094	4319
research	studies	1868	1451
research	findings	1290	869
discussion	questions	1153	744
others	functions	658	448
discussion	argument	430	217
result	differences	900	664
context	need	262	460
context	ability	484	330
example	case	402	629
example	fact	255	430
method	model	537	387
method	ways	327	518
others	form	264	423
result	difference	400	283
context	time	906	1175
discussion	discussion	648	548
research	study	3113	3025
discussion	question	416	547
context	process	770	687
result	results	1124	1036
result	effect	440	373
method	strategies	755	682
example	examples	405	521
others	role	536	477
others	sections	438	387
method	approach	641	773

## Sheet: Distribution in CAWEC
Semantic group	Frequency in CAWEC
Research group	11365
Result group	2864
Method group	2260
Context group	2422
Discussion group	2647
Example group	1062
Other group	1896
Sum	24516

## Sheet: Distribution in ICAWEC
Semantic group	Frequency in ICAWEC
Research group	9664
Result group	2365
Method group	2360
Context group	2652
Discussion group	2056
Example group	1580
Other group	1735
Sum	22412

## Sheet: Comparison distribution map
Semantic group	Frequency in CAWEC	Frequency in ICAWEC
Research group	11365	9664
Result group	2864	2365
Method group	2260	2360
Context group	2422	2652
Discussion group	2647	2056
Example group	1062	1580
Other group	1896	1735
Sum	24516	22412
