# Supplementary material for: Navigating the landscape of academic prose: A corpus-driven inquiry into rhetorical preferences and their pedagogical implications for advanced L2 writers
Source: PLoS One. 2026 Mar 5;21(3):e0343739. doi: 10.1371/journal.pone.0343739 (PMC12962540; doi:10.1371/journal.pone.0343739)
Supplement: S1 File — This compressed file contains the complete dataset and analysis details underlying the study, organized into four folders: 1. GN Reference Table: Contains the initial lists of general nouns. 2. Detailed Data of Each Semantic Groups Including Selection Process: Documentation of the data selection steps and detailed statistics for each group. 3. Data of Semantic Groups after Selection: The final categorized datasets used for analysis. (ZIP) [file pone.0343739.s001.zip › S1 File. supplementary materials/Data of Semantic Groups after Selection/Process of Semantic Group Classification.xlsx]

## Sheet: Basis Table
General Nouns	CAWEC Freq	NAWEC Freq	CAWEC tokens	NAWEC tokens
research	5094	4319	982976	1041886
study	3113	3025	982976	1041886
studies	1868	1451	982976	1041886
analysis	1577	1739	982976	1041886
example	1418	1395	982976	1041886
data	1349	1389	982976	1041886
findings	1290	869	982976	1041886
questions	1153	744	982976	1041886
results	1124	1036	982976	1041886
time	906	1175	982976	1041886
differences	900	664	982976	1041886
process	770	687	982976	1041886
strategies	755	682	982976	1041886
level	755	877	982976	1041886
functions	658	448	982976	1041886
section	653	659	982976	1041886
discussion	648	548	982976	1041886
paper	646	749	982976	1041886
approach	641	773	982976	1041886
model	537	387	982976	1041886
role	536	477	982976	1041886
way	501	577	982976	1041886
ability	484	330	982976	1041886
effect	440	373	982976	1041886
sections	438	387	982976	1041886
argument	430	217	982976	1041886
question	416	547	982976	1041886
examples	405	521	982976	1041886
case	402	629	982976	1041886
difference	400	283	982976	1041886
evidence	387	448	982976	1041886
function	370	334	982976	1041886
value	370	373	982976	1041886
forms	342	351	982976	1041886
levels	332	401	982976	1041886
ways	327	518	982976	1041886
factors	321	317	982976	1041886
methods	319	374	982976	1041886
performance	315	217	982976	1041886
issues	311	405	982976	1041886
points	308	254	982976	1041886
point	300	397	982976	1041886
ideas	299	364	982976	1041886
result	295	252	982976	1041886
changes	292	223	982976	1041886
expressions	287	171	982976	1041886
arguments	284	155	982976	1041886
analyses	281	270	982976	1041886
papers	279	319	982976	1041886
method	276	187	982976	1041886
strategy	275	257	982976	1041886
problems	268	196	982976	1041886
view	267	227	982976	1041886
form	264	423	982976	1041886
need	262	460	982976	1041886
fact	255	430	982976	1041886
finding	255	137	982976	1041886
times	252	205	982976	1041886
system	252	224	982976	1041886
cases	251	218	982976	1041886
impact	250	396	982976	1041886
needs	247	339	982976	1041886
sense	239	265	982976	1041886
values	230	183	982976	1041886
theory	227	349	982976	1041886
issue	223	256	982976	1041886
reasons	210	175	982976	1041886
change	208	206	982976	1041886
discussions	203	239	982976	1041886
concepts	201	281	982976	1041886
processes	196	273	982976	1041886
effects	193	148	982976	1041886
response	191	269	982976	1041886
responses	187	367	982976	1041886
concept	186	189	982976	1041886
views	178	145	982976	1041886
reason	174	156	982976	1041886
area	171	251	982976	1041886
problem	166	237	982976	1041886
stage	164	315	982976	1041886
areas	159	277	982976	1041886
expression	156	162	982976	1041886
models	154	119	982976	1041886
approaches	145	354	982976	1041886
expectations	143	160	982976	1041886
idea	141	168	982976	1041886
basis	139	113	982976	1041886
factor	134	202	982976	1041886
roles	111	104	982976	1041886
situation	110	176	982976	1041886
concerns	109	156	982976	1041886
stages	94	246	982976	1041886
theories	93	94	982976	1041886
abilities	92	99	982976	1041886
situations	89	108	982976	1041886
procedures	89	105	982976	1041886
systems	85	137	982976	1041886
procedure	85	76	982976	1041886
things	83	133	982976	1041886
concern	78	107	982976	1041886
decision	76	99	982976	1041886
possibility	75	81	982976	1041886
policy	74	147	982976	1041886
reactions	72	27	982976	1041886
decisions	63	161	982976	1041886
assumption	62	69	982976	1041886
facts	60	34	982976	1041886
attempt	60	63	982976	1041886
thing	59	185	982976	1041886
attempts	55	44	982976	1041886
intention	55	40	982976	1041886
advantage	52	66	982976	1041886
law	52	46	982976	1041886
conditions	51	115	982976	1041886
principles	50	121	982976	1041886
assumptions	49	80	982976	1041886
techniques	48	137	982976	1041886
policies	47	140	982976	1041886
intentions	40	54	982976	1041886
solutions	40	33	982976	1041886
possibilities	38	40	982976	1041886
expectation	36	29	982976	1041886
solution	35	42	982976	1041886
mechanism	34	13	982976	1041886
senses	33	45	982976	1041886
consequences	33	46	982976	1041886
consequence	32	43	982976	1041886
advantages	31	45	982976	1041886
right	31	40	982976	1041886
principle	29	57	982976	1041886
failure	29	31	982976	1041886
impacts	27	30	982976	1041886
mechanisms	27	34	982976	1041886
condition	26	97	982976	1041886
technique	26	32	982976	1041886
prediction	26	27	982976	1041886
reaction	19	28	982976	1041886
performances	18	36	982976	1041886
formulas	15	19	982976	1041886
predictions	12	6	982976	1041886
rights	11	18	982976	1041886
equation	11	17	982976	1041886
formula	10	15	982976	1041886
laws	6	5	982976	1041886
failures	6	4	982976	1041886
researches	6	1	982976	1041886
bases	5	4	982976	1041886
equations	4	8	982976	1041886
evidences	0	1	982976	1041886

## Sheet: 1 P-Value
General Nouns	CAWEC Freq	ICAWEC Freq	CAWEC Norm Freq	ICAWEC Norm Freq	Chi-Square	P-Value
research	5094	4319	0.005182	0.004145	117.291	0
studies	1868	1451	0.0019	0.001393	79.3531	0
findings	1290	869	0.001312	0.000834	108.177	0
questions	1153	744	0.001173	0.000714	113.299	0
functions	658	448	0.000669	0.00043	52.6651	0
argument	430	217	0.000437	0.000208	82.4445	0
approaches	145	354	0.000148	0.00034	-75.103	0
stages	94	246	9.6e-05	0.000236	-58.6228	0
thing	59	185	6e-05	0.000178	-57.0252	0
differences	900	664	0.000916	0.000637	50.3893	1e-12
responses	187	367	0.00019	0.000352	-47.9429	4e-12
arguments	284	155	0.000289	0.000149	45.1887	1.8e-11
need	262	460	0.000267	0.000442	-42.9521	5.6e-11
finding	255	137	0.000259	0.000131	42.1043	8.7e-11
policies	47	140	4.8e-05	0.000134	-40.1048	2.41e-10
stage	164	315	0.000167	0.000302	-38.6922	4.96e-10
ability	484	330	0.000492	0.000317	38.3975	5.77e-10
case	402	629	0.000409	0.000604	-37.3133	1.006e-09
techniques	48	137	4.9e-05	0.000131	-36.9302	1.224e-09
decisions	63	161	6.4e-05	0.000155	-36.585	1.462e-09
expressions	287	171	0.000292	0.000164	35.9933	1.98e-09
condition	26	97	2.6e-05	9.3e-05	-35.901	2.076e-09
fact	255	430	0.000259	0.000413	-34.695	3.856e-09
model	537	387	0.000546	0.000371	33.5226	7.044e-09
ways	327	518	0.000333	0.000497	-32.4226	1.2403e-08
form	264	423	0.000269	0.000406	-27.7586	1.3744e-07
difference	400	283	0.000407	0.000272	27.0611	1.9712e-07
areas	159	277	0.000162	0.000266	-24.9845	5.7793e-07
principles	50	121	5.1e-05	0.000116	-24.7497	6.528e-07
impact	250	396	0.000254	0.00038	-24.6849	6.751e-07
performance	315	217	0.00032	0.000208	23.8069	1.065e-06
method	276	187	0.000281	0.000179	22.262	2.3787e-06
reactions	72	27	7.3e-05	2.6e-05	22.2195	2.432e-06
time	906	1175	0.000922	0.001128	-20.7204	5.3148e-06
conditions	51	115	5.2e-05	0.00011	-20.4033	6.2721e-06
policy	74	147	7.5e-05	0.000141	-19.4732	1.0202e-05
theory	227	349	0.000231	0.000335	-18.8867	1.3872e-05
problems	268	196	0.000273	0.000188	15.4048	8.6768e-05
discussion	648	548	0.000659	0.000526	14.9892	0.00010813
changes	292	223	0.000297	0.000214	13.386	0.00025351
study	3113	3025	0.003167	0.002903	11.5354	0.00068283
situation	110	176	0.000112	0.000169	-11.2438	0.00079891
question	416	547	0.000423	0.000525	-10.8145	0.0010071
process	770	687	0.000783	0.000659	10.6362	0.001109
area	171	251	0.000174	0.000241	-10.5607	0.0011552
results	1124	1036	0.001143	0.000994	10.4146	0.0012502
effect	440	373	0.000448	0.000358	9.89875	0.0016539
factor	134	202	0.000136	0.000194	-9.75588	0.0017875
mechanism	34	13	3.5e-05	1.2e-05	9.72261	0.0018201
needs	247	339	0.000251	0.000325	-9.34302	0.0022384
strategies	755	682	0.000768	0.000655	9.02731	0.0026598
systems	85	137	8.6e-05	0.000131	-8.94515	0.0027821
response	191	269	0.000194	0.000258	-8.80756	0.0029998
concepts	201	281	0.000204	0.00027	-8.76887	0.0030642
points	308	254	0.000313	0.000244	8.56743	0.0034223
effects	193	148	0.000196	0.000142	8.53492	0.003484
things	83	133	8.4e-05	0.000128	-8.45548	0.0036395
problem	166	237	0.000169	0.000227	-8.43567	0.0036793
examples	405	521	0.000412	0.0005	-8.38511	0.0037831
processes	196	273	0.000199	0.000262	-8.29929	0.003966
point	300	397	0.000305	0.000381	-8.23622	0.0041063
facts	60	34	6.1e-05	3.3e-05	8.19048	0.0042111
values	230	183	0.000234	0.000176	8.15821	0.0042867
times	252	205	0.000256	0.000197	7.70186	0.0055164
role	536	477	0.000545	0.000458	7.56326	0.005957
issues	311	405	0.000316	0.000389	-7.28302	0.0069609
principle	29	57	3e-05	5.5e-05	-6.9847	0.0082209
sections	438	387	0.000446	0.000371	6.64627	0.0099364
models	154	119	0.000157	0.000114	6.45018	0.011094
result	295	252	0.0003	0.000242	6.13855	0.013227
view	267	227	0.000272	0.000218	5.77265	0.016277
approach	641	773	0.000652	0.000742	-5.71971	0.016775
concerns	109	156	0.000111	0.00015	-5.53803	0.018607
assumptions	49	80	5e-05	7.7e-05	-5.3452	0.020779
reasons	210	175	0.000214	0.000168	5.31232	0.021175
views	178	145	0.000181	0.000139	5.31099	0.021191
cases	251	218	0.000255	0.000209	4.44711	0.03496
performances	18	36	1.8e-05	3.5e-05	-4.41224	0.035682
function	370	334	0.000376	0.000321	4.3777	0.036412
basis	139	113	0.000141	0.000108	4.15216	0.041582
example	1418	1395	0.001443	0.001339	3.84174	0.049992
system	252	224	0.000256	0.000215	3.50924	0.061027
level	755	877	0.000768	0.000842	-3.31745	0.068548
ideas	299	364	0.000304	0.000349	-3.01875	0.082307
levels	332	401	0.000338	0.000385	-2.97565	0.084526
intention	55	40	5.6e-05	3.8e-05	2.96083	0.085304
concern	78	107	7.9e-05	0.000103	-2.76779	0.096179
paper	646	749	0.000657	0.000719	-2.70794	0.09985
researches	6	1	6e-06	1e-06	2.52653	0.11195
reason	174	156	0.000177	0.00015	2.14642	0.1429
strategy	275	257	0.00028	0.000247	1.9849	0.15887
way	501	577	0.00051	0.000554	-1.76888	0.18352
predictions	12	6	1.2e-05	6e-06	1.69651	0.19274
attempts	55	44	5.6e-05	4.2e-05	1.67727	0.19529
methods	319	374	0.000325	0.000359	-1.65425	0.19838
decision	76	99	7.7e-05	9.5e-05	-1.63526	0.20098
advantages	31	45	3.2e-05	4.3e-05	-1.53294	0.21567
evidence	387	448	0.000394	0.00043	-1.52886	0.21628
analysis	1577	1739	0.001604	0.001669	-1.25875	0.26189
analyses	281	270	0.000286	0.000259	1.23111	0.26719
consequences	33	46	3.4e-05	4.4e-05	-1.19247	0.27483
intentions	40	54	4.1e-05	5.2e-05	-1.12201	0.28949
discussions	203	239	0.000207	0.000229	-1.11026	0.29203
procedure	85	76	8.6e-05	7.3e-05	1.00021	0.31726
senses	33	45	3.4e-05	4.3e-05	-0.978115	0.32266
expectation	36	29	3.7e-05	2.8e-05	0.958826	0.32748
idea	141	168	0.000143	0.000161	-0.937329	0.33297
reaction	19	28	1.9e-05	2.7e-05	-0.936805	0.3331
rights	11	18	1.1e-05	1.7e-05	-0.917595	0.33811
solutions	40	33	4.1e-05	3.2e-05	0.904858	0.34148
consequence	32	43	3.3e-05	4.1e-05	-0.815669	0.36645
papers	279	319	0.000284	0.000306	-0.78125	0.37676
advantage	52	66	5.3e-05	6.3e-05	-0.776357	0.37826
situations	89	108	9.1e-05	0.000104	-0.764777	0.38184
section	653	659	0.000664	0.000633	0.741655	0.38913
factors	321	317	0.000327	0.000304	0.729531	0.39304
roles	111	104	0.000113	0.0001	0.699209	0.40305
issue	223	256	0.000227	0.000246	-0.681988	0.4089
law	52	46	5.3e-05	4.4e-05	0.629548	0.42752
equation	11	17	1.1e-05	1.6e-05	-0.626162	0.42877
equations	4	8	4e-06	8e-06	-0.586097	0.44393
data	1349	1389	0.001372	0.001333	0.547005	0.45954
right	31	40	3.2e-05	3.8e-05	-0.496449	0.48106
procedures	89	105	9.1e-05	0.000101	-0.451625	0.50156
formula	10	15	1e-05	1.4e-05	-0.428782	0.51259
value	370	373	0.000376	0.000358	0.418187	0.51784
change	208	206	0.000212	0.000198	0.411453	0.52123
mechanisms	27	34	2.7e-05	3.3e-05	-0.292932	0.58835
sense	239	265	0.000243	0.000254	-0.212242	0.64502
technique	26	32	2.6e-05	3.1e-05	-0.189359	0.66345
solution	35	42	3.6e-05	4e-05	-0.183749	0.66817
expectations	143	160	0.000145	0.000154	-0.170533	0.67964
failures	6	4	6e-06	4e-06	0.166793	0.68298
forms	342	351	0.000348	0.000337	0.149181	0.69932
concept	186	189	0.000189	0.000181	0.12746	0.72108
formulas	15	19	1.5e-05	1.8e-05	-0.119027	0.73009
theories	93	94	9.5e-05	9e-05	0.0633575	0.80127
assumption	62	69	6.3e-05	6.6e-05	-0.0366038	0.84827
expression	156	162	0.000159	0.000155	0.0159596	0.89947
laws	6	5	6e-06	5e-06	0.00931859	0.9231
failure	29	31	3e-05	3e-05	-0.00927346	0.92328
bases	5	4	5e-06	4e-06	0.00762429	0.93042
possibilities	38	40	3.9e-05	3.8e-05	0.00685159	0.93403
prediction	26	27	2.6e-05	2.6e-05	0.00396218	0.94981
impacts	27	30	2.7e-05	2.9e-05	-0.00204995	0.96389
attempt	60	63	6.1e-05	6e-05	0.00144585	0.96967
possibility	75	81	7.6e-05	7.8e-05	-0.00136617	0.97052
abilities	92	99	9.4e-05	9.5e-05	-0.00102925	0.97441
evidences	0	1	0	1e-06	-0.00084714	0.97678

## Sheet: 2 Freq >400
General Nouns	CAWEC Freq	ICAWEC Freq	CAWEC Norm Freq	ICAWEC Norm Freq	Chi-Square	P-Value
research	5094	4319	0.005182	0.004145	117.291	0
studies	1868	1451	0.0019	0.001393	79.3531	0
findings	1290	869	0.001312	0.000834	108.177	0
questions	1153	744	0.001173	0.000714	113.299	0
functions	658	448	0.000669	0.00043	52.6651	0
argument	430	217	0.000437	0.000208	82.4445	0
approaches	145	354	0.000148	0.00034	-75.103	0
stages	94	246	9.6e-05	0.000236	-58.6228	0
thing	59	185	6e-05	0.000178	-57.0252	0
differences	900	664	0.000916	0.000637	50.3893	1e-12
responses	187	367	0.00019	0.000352	-47.9429	4e-12
arguments	284	155	0.000289	0.000149	45.1887	1.8e-11
need	262	460	0.000267	0.000442	-42.9521	5.6e-11
finding	255	137	0.000259	0.000131	42.1043	8.7e-11
policies	47	140	4.8e-05	0.000134	-40.1048	2.41e-10
stage	164	315	0.000167	0.000302	-38.6922	4.96e-10
ability	484	330	0.000492	0.000317	38.3975	5.77e-10
case	402	629	0.000409	0.000604	-37.3133	1.006e-09
techniques	48	137	4.9e-05	0.000131	-36.9302	1.224e-09
decisions	63	161	6.4e-05	0.000155	-36.585	1.462e-09
expressions	287	171	0.000292	0.000164	35.9933	1.98e-09
condition	26	97	2.6e-05	9.3e-05	-35.901	2.076e-09
fact	255	430	0.000259	0.000413	-34.695	3.856e-09
model	537	387	0.000546	0.000371	33.5226	7.044e-09
ways	327	518	0.000333	0.000497	-32.4226	1.2403e-08
form	264	423	0.000269	0.000406	-27.7586	1.3744e-07
difference	400	283	0.000407	0.000272	27.0611	1.9712e-07
areas	159	277	0.000162	0.000266	-24.9845	5.7793e-07
principles	50	121	5.1e-05	0.000116	-24.7497	6.528e-07
impact	250	396	0.000254	0.00038	-24.6849	6.751e-07
performance	315	217	0.00032	0.000208	23.8069	1.065e-06
method	276	187	0.000281	0.000179	22.262	2.3787e-06
reactions	72	27	7.3e-05	2.6e-05	22.2195	2.432e-06
time	906	1175	0.000922	0.001128	-20.7204	5.3148e-06
conditions	51	115	5.2e-05	0.00011	-20.4033	6.2721e-06
policy	74	147	7.5e-05	0.000141	-19.4732	1.0202e-05
theory	227	349	0.000231	0.000335	-18.8867	1.3872e-05
problems	268	196	0.000273	0.000188	15.4048	8.6768e-05
discussion	648	548	0.000659	0.000526	14.9892	0.00010813
changes	292	223	0.000297	0.000214	13.386	0.00025351
study	3113	3025	0.003167	0.002903	11.5354	0.00068283
situation	110	176	0.000112	0.000169	-11.2438	0.00079891
question	416	547	0.000423	0.000525	-10.8145	0.0010071
process	770	687	0.000783	0.000659	10.6362	0.001109
area	171	251	0.000174	0.000241	-10.5607	0.0011552
results	1124	1036	0.001143	0.000994	10.4146	0.0012502
effect	440	373	0.000448	0.000358	9.89875	0.0016539
factor	134	202	0.000136	0.000194	-9.75588	0.0017875
mechanism	34	13	3.5e-05	1.2e-05	9.72261	0.0018201
needs	247	339	0.000251	0.000325	-9.34302	0.0022384
strategies	755	682	0.000768	0.000655	9.02731	0.0026598
systems	85	137	8.6e-05	0.000131	-8.94515	0.0027821
response	191	269	0.000194	0.000258	-8.80756	0.0029998
concepts	201	281	0.000204	0.00027	-8.76887	0.0030642
points	308	254	0.000313	0.000244	8.56743	0.0034223
effects	193	148	0.000196	0.000142	8.53492	0.003484
things	83	133	8.4e-05	0.000128	-8.45548	0.0036395
problem	166	237	0.000169	0.000227	-8.43567	0.0036793
examples	405	521	0.000412	0.0005	-8.38511	0.0037831
processes	196	273	0.000199	0.000262	-8.29929	0.003966
point	300	397	0.000305	0.000381	-8.23622	0.0041063
facts	60	34	6.1e-05	3.3e-05	8.19048	0.0042111
values	230	183	0.000234	0.000176	8.15821	0.0042867
times	252	205	0.000256	0.000197	7.70186	0.0055164
role	536	477	0.000545	0.000458	7.56326	0.005957
issues	311	405	0.000316	0.000389	-7.28302	0.0069609
principle	29	57	3e-05	5.5e-05	-6.9847	0.0082209
sections	438	387	0.000446	0.000371	6.64627	0.0099364
models	154	119	0.000157	0.000114	6.45018	0.011094
result	295	252	0.0003	0.000242	6.13855	0.013227
view	267	227	0.000272	0.000218	5.77265	0.016277
approach	641	773	0.000652	0.000742	-5.71971	0.016775
concerns	109	156	0.000111	0.00015	-5.53803	0.018607
assumptions	49	80	5e-05	7.7e-05	-5.3452	0.020779
reasons	210	175	0.000214	0.000168	5.31232	0.021175
views	178	145	0.000181	0.000139	5.31099	0.021191
cases	251	218	0.000255	0.000209	4.44711	0.03496
performances	18	36	1.8e-05	3.5e-05	-4.41224	0.035682
function	370	334	0.000376	0.000321	4.3777	0.036412
basis	139	113	0.000141	0.000108	4.15216	0.041582
			0.001443	0.001339	3.84174	0.049992
			0.000256	0.000215	3.50924	0.061027
			0.000768	0.000842	-3.31745	0.068548
			0.000304	0.000349	-3.01875	0.082307
			0.000338	0.000385	-2.97565	0.084526
			5.6e-05	3.8e-05	2.96083	0.085304
			7.9e-05	0.000103	-2.76779	0.096179
			0.000657	0.000719	-2.70794	0.09985
			6e-06	1e-06	2.52653	0.11195
			0.000177	0.00015	2.14642	0.1429
			0.00028	0.000247	1.9849	0.15887
			0.00051	0.000554	-1.76888	0.18352
			1.2e-05	6e-06	1.69651	0.19274
			5.6e-05	4.2e-05	1.67727	0.19529
			0.000325	0.000359	-1.65425	0.19838
			7.7e-05	9.5e-05	-1.63526	0.20098
			3.2e-05	4.3e-05	-1.53294	0.21567
			0.000394	0.00043	-1.52886	0.21628
			0.001604	0.001669	-1.25875	0.26189
			0.000286	0.000259	1.23111	0.26719
			3.4e-05	4.4e-05	-1.19247	0.27483
			4.1e-05	5.2e-05	-1.12201	0.28949
			0.000207	0.000229	-1.11026	0.29203
			8.6e-05	7.3e-05	1.00021	0.31726
			3.4e-05	4.3e-05	-0.978115	0.32266
			3.7e-05	2.8e-05	0.958826	0.32748
			0.000143	0.000161	-0.937329	0.33297
			1.9e-05	2.7e-05	-0.936805	0.3331
			1.1e-05	1.7e-05	-0.917595	0.33811
			4.1e-05	3.2e-05	0.904858	0.34148
			3.3e-05	4.1e-05	-0.815669	0.36645
			0.000284	0.000306	-0.78125	0.37676
			5.3e-05	6.3e-05	-0.776357	0.37826
			9.1e-05	0.000104	-0.764777	0.38184
			0.000664	0.000633	0.741655	0.38913
			0.000327	0.000304	0.729531	0.39304
			0.000113	0.0001	0.699209	0.40305
			0.000227	0.000246	-0.681988	0.4089
			5.3e-05	4.4e-05	0.629548	0.42752
			1.1e-05	1.6e-05	-0.626162	0.42877
			4e-06	8e-06	-0.586097	0.44393
			0.001372	0.001333	0.547005	0.45954
			3.2e-05	3.8e-05	-0.496449	0.48106
			9.1e-05	0.000101	-0.451625	0.50156
			1e-05	1.4e-05	-0.428782	0.51259
			0.000376	0.000358	0.418187	0.51784
			0.000212	0.000198	0.411453	0.52123
			2.7e-05	3.3e-05	-0.292932	0.58835
			0.000243	0.000254	-0.212242	0.64502
			2.6e-05	3.1e-05	-0.189359	0.66345
			3.6e-05	4e-05	-0.183749	0.66817
			0.000145	0.000154	-0.170533	0.67964
			6e-06	4e-06	0.166793	0.68298
			0.000348	0.000337	0.149181	0.69932
			0.000189	0.000181	0.12746	0.72108
			1.5e-05	1.8e-05	-0.119027	0.73009
			9.5e-05	9e-05	0.0633575	0.80127
			6.3e-05	6.6e-05	-0.0366038	0.84827
			0.000159	0.000155	0.0159596	0.89947
			6e-06	5e-06	0.00931859	0.9231
			3e-05	3e-05	-0.00927346	0.92328
			5e-06	4e-06	0.00762429	0.93042
			3.9e-05	3.8e-05	0.00685159	0.93403
			2.6e-05	2.6e-05	0.00396218	0.94981
			2.7e-05	2.9e-05	-0.00204995	0.96389
			6.1e-05	6e-05	0.00144585	0.96967
			7.6e-05	7.8e-05	-0.00136617	0.97052
			9.4e-05	9.5e-05	-0.00102925	0.97441
			0	1e-06	-0.00084714	0.97678

## Sheet: 3 Selection
General Nouns	CAWEC Freq	ICAWEC Freq	CAWEC Norm Freq	ICAWEC Norm Freq	Chi-Square	P-Value
research	5094	4319	0.005182	0.004145	117.291	0
study	3113	3025	0.003167	0.002903	11.5354	0.00068283
studies	1868	1451	0.0019	0.001393	79.3531	0
findings	1290	869	0.001312	0.000834	108.177	0
questions	1153	744	0.001173	0.000714	113.299	0
results	1124	1036	0.001143	0.000994	10.4146	0.0012502
time	906	1175	0.000922	0.001128	-20.7204	5.3148e-06
differences	900	664	0.000916	0.000637	50.3893	1e-12
process	770	687	0.000783	0.000659	10.6362	0.001109
strategies	755	682	0.000768	0.000655	9.02731	0.0026598
functions	658	448	0.000669	0.00043	52.6651	0
discussion	648	548	0.000659	0.000526	14.9892	0.00010813
approach	641	773	0.000652	0.000742	-5.71971	0.016775
model	537	387	0.000546	0.000371	33.5226	7.044e-09
role	536	477	0.000545	0.000458	7.56326	0.005957
ability	484	330	0.000492	0.000317	38.3975	5.77e-10
effect	440	373	0.000448	0.000358	9.89875	0.0016539
sections	438	387	0.000446	0.000371	6.64627	0.0099364
argument	430	217	0.000437	0.000208	82.4445	0
question	416	547	0.000423	0.000525	-10.8145	0.0010071
examples	405	521	0.000412	0.0005	-8.38511	0.0037831
case	402	629	0.000409	0.000604	-37.3133	1.006e-09
difference	400	283	0.000407	0.000272	27.0611	1.9712e-07
ways	327	518	0.000333	0.000497	-32.4226	1.2403e-08
form	264	423	0.000269	0.000406	-27.7586	1.3744e-07
need	262	460	0.000267	0.000442	-42.9521	5.6e-11
fact	255	430	0.000259	0.000413	-34.695	3.856e-09
function	370	334	0.000376	0.000321	4.3777	0.036412
performance	315	217	0.00032	0.000208	23.8069	1.065e-06
issues	311	405	0.000316	0.000389	-7.28302	0.0069609
points	308	254	0.000313	0.000244	8.56743	0.0034223
point	300	397	0.000305	0.000381	-8.23622	0.0041063
result	295	252	0.0003	0.000242	6.13855	0.013227
changes	292	223	0.000297	0.000214	13.386	0.00025351
expressions	287	171	0.000292	0.000164	35.9933	1.98e-09
arguments	284	155	0.000289	0.000149	45.1887	1.8e-11
method	276	187	0.000281	0.000179	22.262	2.3787e-06
problems	268	196	0.000273	0.000188	15.4048	8.6768e-05
view	267	227	0.000272	0.000218	5.77265	0.016277
finding	255	137	0.000259	0.000131	42.1043	8.7e-11
times	252	205	0.000256	0.000197	7.70186	0.0055164
cases	251	218	0.000255	0.000209	4.44711	0.03496
impact	250	396	0.000254	0.00038	-24.6849	6.751e-07
needs	247	339	0.000251	0.000325	-9.34302	0.0022384
values	230	183	0.000234	0.000176	8.15821	0.0042867
theory	227	349	0.000231	0.000335	-18.8867	1.3872e-05
reasons	210	175	0.000214	0.000168	5.31232	0.021175
concepts	201	281	0.000204	0.00027	-8.76887	0.0030642
processes	196	273	0.000199	0.000262	-8.29929	0.003966
effects	193	148	0.000196	0.000142	8.53492	0.003484
response	191	269	0.000194	0.000258	-8.80756	0.0029998
responses	187	367	0.00019	0.000352	-47.9429	4e-12
views	178	145	0.000181	0.000139	5.31099	0.021191
area	171	251	0.000174	0.000241	-10.5607	0.0011552
problem	166	237	0.000169	0.000227	-8.43567	0.0036793
stage	164	315	0.000167	0.000302	-38.6922	4.96e-10
areas	159	277	0.000162	0.000266	-24.9845	5.7793e-07
models	154	119	0.000157	0.000114	6.45018	0.011094
approaches	145	354	0.000148	0.00034	-75.103	0
basis	139	113	0.000141	0.000108	4.15216	0.041582
factor	134	202	0.000136	0.000194	-9.75588	0.0017875
situation	110	176	0.000112	0.000169	-11.2438	0.00079891
concerns	109	156	0.000111	0.00015	-5.53803	0.018607
stages	94	246	9.6e-05	0.000236	-58.6228	0
systems	85	137	8.6e-05	0.000131	-8.94515	0.0027821
things	83	133	8.4e-05	0.000128	-8.45548	0.0036395
policy	74	147	7.5e-05	0.000141	-19.4732	1.0202e-05
reactions	72	27	7.3e-05	2.6e-05	22.2195	2.432e-06
decisions	63	161	6.4e-05	0.000155	-36.585	1.462e-09
facts	60	34	6.1e-05	3.3e-05	8.19048	0.0042111
thing	59	185	6e-05	0.000178	-57.0252	0
conditions	51	115	5.2e-05	0.00011	-20.4033	6.2721e-06
principles	50	121	5.1e-05	0.000116	-24.7497	6.528e-07
assumptions	49	80	5e-05	7.7e-05	-5.3452	0.020779
techniques	48	137	4.9e-05	0.000131	-36.9302	1.224e-09
policies	47	140	4.8e-05	0.000134	-40.1048	2.41e-10
mechanism	34	13	3.5e-05	1.2e-05	9.72261	0.0018201
principle	29	57	3e-05	5.5e-05	-6.9847	0.0082209
condition	26	97	2.6e-05	9.3e-05	-35.901	2.076e-09
performances	18	36	1.8e-05	3.5e-05	-4.41224	0.035682
			0.001443	0.001339	3.84174	0.049992
			0.000256	0.000215	3.50924	0.061027
			0.000768	0.000842	-3.31745	0.068548
			0.000304	0.000349	-3.01875	0.082307
			0.000338	0.000385	-2.97565	0.084526
			5.6e-05	3.8e-05	2.96083	0.085304
			7.9e-05	0.000103	-2.76779	0.096179
			0.000657	0.000719	-2.70794	0.09985
			6e-06	1e-06	2.52653	0.11195
			0.000177	0.00015	2.14642	0.1429
			0.00028	0.000247	1.9849	0.15887
			0.00051	0.000554	-1.76888	0.18352
			1.2e-05	6e-06	1.69651	0.19274
			5.6e-05	4.2e-05	1.67727	0.19529
			0.000325	0.000359	-1.65425	0.19838
			7.7e-05	9.5e-05	-1.63526	0.20098
			3.2e-05	4.3e-05	-1.53294	0.21567
			0.000394	0.00043	-1.52886	0.21628
			0.001604	0.001669	-1.25875	0.26189
			0.000286	0.000259	1.23111	0.26719
			3.4e-05	4.4e-05	-1.19247	0.27483
			4.1e-05	5.2e-05	-1.12201	0.28949
			0.000207	0.000229	-1.11026	0.29203
			8.6e-05	7.3e-05	1.00021	0.31726
			3.4e-05	4.3e-05	-0.978115	0.32266
			3.7e-05	2.8e-05	0.958826	0.32748
			0.000143	0.000161	-0.937329	0.33297
			1.9e-05	2.7e-05	-0.936805	0.3331
			1.1e-05	1.7e-05	-0.917595	0.33811
			4.1e-05	3.2e-05	0.904858	0.34148
			3.3e-05	4.1e-05	-0.815669	0.36645
			0.000284	0.000306	-0.78125	0.37676
			5.3e-05	6.3e-05	-0.776357	0.37826
			9.1e-05	0.000104	-0.764777	0.38184
			0.000664	0.000633	0.741655	0.38913
			0.000327	0.000304	0.729531	0.39304
			0.000113	0.0001	0.699209	0.40305
			0.000227	0.000246	-0.681988	0.4089
			5.3e-05	4.4e-05	0.629548	0.42752
			1.1e-05	1.6e-05	-0.626162	0.42877
			4e-06	8e-06	-0.586097	0.44393
			0.001372	0.001333	0.547005	0.45954
			3.2e-05	3.8e-05	-0.496449	0.48106
			9.1e-05	0.000101	-0.451625	0.50156
			1e-05	1.4e-05	-0.428782	0.51259
			0.000376	0.000358	0.418187	0.51784
			0.000212	0.000198	0.411453	0.52123
			2.7e-05	3.3e-05	-0.292932	0.58835
			0.000243	0.000254	-0.212242	0.64502
			2.6e-05	3.1e-05	-0.189359	0.66345
			3.6e-05	4e-05	-0.183749	0.66817
			0.000145	0.000154	-0.170533	0.67964
			6e-06	4e-06	0.166793	0.68298
			0.000348	0.000337	0.149181	0.69932
			0.000189	0.000181	0.12746	0.72108
			1.5e-05	1.8e-05	-0.119027	0.73009
			9.5e-05	9e-05	0.0633575	0.80127
			6.3e-05	6.6e-05	-0.0366038	0.84827
			0.000159	0.000155	0.0159596	0.89947
			6e-06	5e-06	0.00931859	0.9231
			3e-05	3e-05	-0.00927346	0.92328
			5e-06	4e-06	0.00762429	0.93042
			3.9e-05	3.8e-05	0.00685159	0.93403
			2.6e-05	2.6e-05	0.00396218	0.94981
			2.7e-05	2.9e-05	-0.00204995	0.96389
			6.1e-05	6e-05	0.00144585	0.96967
			7.6e-05	7.8e-05	-0.00136617	0.97052
			9.4e-05	9.5e-05	-0.00102925	0.97441
			0	1e-06	-0.00084714	0.97678

## Sheet: 4 Data
General Nouns	CAWEC Freq	ICAWEC Freq	CAWEC Norm Freq	ICAWEC Norm Freq	Chi-Square	P-Value
research	5094	4319	0.005182	0.004145	117.291	0
study	3113	3025	0.003167	0.002903	11.5354	0.00068283
studies	1868	1451	0.0019	0.001393	79.3531	0
findings	1290	869	0.001312	0.000834	108.177	0
questions	1153	744	0.001173	0.000714	113.299	0
results	1124	1036	0.001143	0.000994	10.4146	0.0012502
time	906	1175	0.000922	0.001128	-20.7204	5.3148e-06
differences	900	664	0.000916	0.000637	50.3893	1e-12
process	770	687	0.000783	0.000659	10.6362	0.001109
strategies	755	682	0.000768	0.000655	9.02731	0.0026598
functions	658	448	0.000669	0.00043	52.6651	0
discussion	648	548	0.000659	0.000526	14.9892	0.00010813
approach	641	773	0.000652	0.000742	-5.71971	0.016775
model	537	387	0.000546	0.000371	33.5226	7.044e-09
role	536	477	0.000545	0.000458	7.56326	0.005957
ability	484	330	0.000492	0.000317	38.3975	5.77e-10
effect	440	373	0.000448	0.000358	9.89875	0.0016539
sections	438	387	0.000446	0.000371	6.64627	0.0099364
argument	430	217	0.000437	0.000208	82.4445	0
question	416	547	0.000423	0.000525	-10.8145	0.0010071
examples	405	521	0.000412	0.0005	-8.38511	0.0037831
case	402	629	0.000409	0.000604	-37.3133	1.006e-09
difference	400	283	0.000407	0.000272	27.0611	1.9712e-07
ways	327	518	0.000333	0.000497	-32.4226	1.2403e-08
form	264	423	0.000269	0.000406	-27.7586	1.3744e-07
need	262	460	0.000267	0.000442	-42.9521	5.6e-11
fact	255	430	0.000259	0.000413	-34.695	3.856e-09

## Sheet: 5 Group Classification
Semantic Groups	Items	CAWEC Frequency	CAWEC Freq Group	ICAWEC Frequency	ICAWEC Freq Group	CAWEC normalized Frequenc	ICAWEC normalized Frequency	Chi-square value(Χ²)	Significance level (p)
RESEARCH	research	5094	Highest frequency group	4319	Highest frequency group	5182	4145	117.291	0
RESEARCH	study	3113	Highest frequency group	3025	Highest frequency group	3167	2903	11.5354	0.00068283
RESEARCH	studies	1868	Sub-highest frequency group	1451	Sub-highest frequency group	1900	1393	79.3531	0
RESEARCH	findings	1290	Sub-highest frequency group	869	Sub-highest frequency group	1312	834	108.177	0
DISCUSSION	questions	1153	Sub-highest frequency group	744	Relatively high frequency group	1173	714	113.299	0
RESULT	results	1124	Sub-highest frequency group	1036	Sub-highest frequency group	1143	994	10.4146	0.0012502
CONTEXT	time	906	Sub-highest frequency group	1175	Sub-highest frequency group	922	1128	-20.7204	5.3148e-06
RESULT	differences	900	Sub-highest frequency group	664	Relatively high frequency group	916	637	50.3893	1e-12
CONTEXT	process	770	Relatively high frequency group	687	Relatively high frequency group	783	659	10.6362	0.001109
METHOD	strategies	755	Relatively high frequency group	682	Relatively high frequency group	768	655	9.02731	0.0026598
OTHERS	functions	658	Relatively high frequency group	448	Relatively high frequency group	669	430	52.6651	0
DISCUSSION	discussion	648	Relatively high frequency group	548	Relatively high frequency group	659	526	14.9892	0.00010813
METHOD	approach	641	Relatively high frequency group	773	Relatively high frequency group	652	742	-5.71971	0.016775
METHOD	model	537	Relatively high frequency group	387	Sub-highest frequency group	546	371	33.5226	7.044e-09
OTHERS	role	536	Relatively high frequency group	477	Relatively high frequency group	545	458	7.56326	0.005957
CONTEXT	ability	484	Relatively high frequency group	330	Sub-highest frequency group	492	317	38.3975	5.77e-10
RESULT	effect	440	Relatively high frequency group	373	Sub-highest frequency group	448	358	9.89875	0.0016539
OTHERS	sections	438	Relatively high frequency group	387	Sub-highest frequency group	446	371	6.64627	0.0099364
DISCUSSION	argument	430	Relatively high frequency group	217	Sub-highest frequency group	437	208	82.4445	0
DISCUSSION	question	416	Relatively high frequency group	547	Relatively high frequency group	423	525	-10.8145	0.0010071
EXAMPLE	examples	405	Relatively high frequency group	521	Relatively high frequency group	412	500	-8.38511	0.0037831
EXAMPLE	case	402	Relatively high frequency group	629	Relatively high frequency group	409	604	-37.3133	1.006e-09
RESULT	difference	400	Relatively high frequency group	283	Sub-highest frequency group	407	272	27.0611	1.9712e-07
METHOD	ways	327	Lowest frequency group	518	Relatively high frequency group	333	497	-32.4226	1.2403e-08
OTHERS	form	264	Lowest frequency group	423	Relatively high frequency group	269	406	-27.7586	1.3744e-07
CONTEXT	need	262	Lowest frequency group	460	Relatively high frequency group	267	442	-42.9521	5.6e-11
EXAMPLE	fact	255	Lowest frequency group	430	Relatively high frequency group	259	413	-34.695	3.856e-09

## Sheet: Basis for Semantic Grouping
Semantic Group	Explanation
RESEARCH	The study itself, the research process, or the research results - all of these are the core components of an academic paper.
METHOD	Refers to research methods, frameworks, strategies or approaches, related to methodology
RESULT	The results, effects or differences of the research, related to the specific findings of the research.
CONTEXT	The background, conditions, requirements or capabilities in the referential study are related to the environment or premise of the research.
DISSCUSSION	Refer to the background, conditions, requirements or capabilities of the research, and relate to the context or premises of the research.
EXAMPLE	Specific examples, facts or cases in the referential study, used to support the research argument or results
OTHERS	The referential nouns in the research that pertain to functions, forms, structures, roles, etc., and which are related to the specific characteristics of the research but have relatively unique usages.

## Sheet: Basis for Freq Grouping
Frequency Group	Scope
Highest frequency group	Freq≥2000
Sub-highest frequency group	800≤Freq＜2000
Relatively high frequency group	400≤Freq≤800
Lowest frequency group	Freq＜400

## Sheet: Final Results
Items	CAWEC Frequency	ICAWEC Frequency	CAWEC normalized Frequenc	ICAWEC normalized Frequency	Chi-square value(Χ²)	Significance level (p)
research	5094	4319	5182	4145	117.291	0
study	3113	3025	3167	2903	11.5354	0.00068283
studies	1868	1451	1900	1393	79.3531	0
findings	1290	869	1312	834	108.177	0
questions	1153	744	1173	714	113.299	0
results	1124	1036	1143	994	10.4146	0.0012502
time	906	1175	922	1128	-20.7204	5.3148e-06
differences	900	664	916	637	50.3893	1e-12
process	770	687	783	659	10.6362	0.001109
strategies	755	682	768	655	9.02731	0.0026598
functions	658	448	669	430	52.6651	0
discussion	648	548	659	526	14.9892	0.00010813
approach	641	773	652	742	-5.71971	0.016775
model	537	387	546	371	33.5226	7.044e-09
role	536	477	545	458	7.56326	0.005957
ability	484	330	492	317	38.3975	5.77e-10
effect	440	373	448	358	9.89875	0.0016539
sections	438	387	446	371	6.64627	0.0099364
argument	430	217	437	208	82.4445	0
question	416	547	423	525	-10.8145	0.0010071
examples	405	521	412	500	-8.38511	0.0037831
case	402	629	409	604	-37.3133	1.006e-09
difference	400	283	407	272	27.0611	1.9712e-07
ways	327	518	333	497	-32.4226	1.2403e-08
form	264	423	269	406	-27.7586	1.3744e-07
need	262	460	267	442	-42.9521	5.6e-11
fact	255	430	259	413	-34.695	3.856e-09
