# Supplementary material for: Navigating the landscape of academic prose: A corpus-driven inquiry into rhetorical preferences and their pedagogical implications for advanced L2 writers
Source: PLoS One. 2026 Mar 5;21(3):e0343739. doi: 10.1371/journal.pone.0343739 (PMC12962540; doi:10.1371/journal.pone.0343739)
Supplement: S1 File — This compressed file contains the complete dataset and analysis details underlying the study, organized into four folders: 1. GN Reference Table: Contains the initial lists of general nouns. 2. Detailed Data of Each Semantic Groups Including Selection Process: Documentation of the data selection steps and detailed statistics for each group. 3. Data of Semantic Groups after Selection: The final categorized datasets used for analysis. (ZIP) [file pone.0343739.s001.zip › S1 File. supplementary materials/Detailed Data of Each Semantic Groups Including Selection Process/CONTEXT/CAWEC/process C.xlsx]

## Sheet: collx
method name: collx
corpus: user/cawec98w/kk
subcorpus: -
concordance size: 770
query: Query:[lc=""process"" & tag=""N.*""]
Collocate	Freq	Coll. freq.	T-score	MI	logDice
revision	23	154	4.77492	7.84104	9.67181
coding	18	335	4.19121	6.36617	9.06009
learning	22	1161	4.52919	4.86254	8.5443
writing	47	4951	6.38526	3.86534	8.07254
feedback	17	1350	3.90984	4.27298	8.03761
this	37	4071	5.64683	3.80255	7.96836
publishing	8	314	2.75612	5.28964	7.91785
transferring	6	61	2.43327	7.23848	7.88626
ADS	6	112	2.41971	6.36187	7.80033
writing-for-publication	5	8	2.23374	9.90619	7.7183
decision-making	5	17	2.23112	8.81872	7.70171
thinking	6	196	2.39737	5.55451	7.66908
reading	12	1226	3.23358	3.90948	7.62207
composing	5	66	2.21684	6.86179	7.61457
research	34	4917	5.28169	3.40816	7.61401
reasoning	5	81	2.21247	6.56634	7.58891
review	7	450	2.53497	4.57783	7.55469
publication	6	329	2.362	4.80728	7.48299
evaluation	5	483	2.09537	3.99031	7.03076
This	11	2252	2.87435	2.9067	6.89814
the	154	52330	9.66298	2.1757	6.57036
a	35	15130	4.25027	1.82842	6.17254
The	9	4897	1.93677	1.4965	5.70156
or	8	4292	1.84002	1.51683	5.69451
and	12	30722	-2.31259	-0.73776	3.64226
,	9	68637	-11.9024	-2.31251	2.08713
