# Supplementary material for: Navigating the landscape of academic prose: A corpus-driven inquiry into rhetorical preferences and their pedagogical implications for advanced L2 writers
Source: PLoS One. 2026 Mar 5;21(3):e0343739. doi: 10.1371/journal.pone.0343739 (PMC12962540; doi:10.1371/journal.pone.0343739)
Supplement: S1 File — This compressed file contains the complete dataset and analysis details underlying the study, organized into four folders: 1. GN Reference Table: Contains the initial lists of general nouns. 2. Detailed Data of Each Semantic Groups Including Selection Process: Documentation of the data selection steps and detailed statistics for each group. 3. Data of Semantic Groups after Selection: The final categorized datasets used for analysis. (ZIP) [file pone.0343739.s001.zip › S1 File. supplementary materials/Detailed Data of Each Semantic Groups Including Selection Process/CONTEXT/CAWEC/time C.xlsx]

## Sheet: collx
method name: collx
corpus: user/cawec98w/kk
subcorpus: -
concordance size: 906
query: Query:[lc=""time"" & tag=""N.*""]
Collocate	Freq	Coll. freq.	T-score	MI	logDice
over	147	577	12.0879	8.37685	11.6654
same	82	570	9.00714	7.55234	10.8301
three	37	1196	5.93207	5.33506	9.17191
two	34	2164	5.54652	4.35759	8.50344
across	14	824	3.57288	4.47046	8.0508
much	10	446	3.05419	4.87064	7.92105
next	7	95	2.61823	6.58711	7.84013
each	14	1190	3.49791	3.94022	7.77393
long	7	176	2.59477	5.69753	7.72787
enough	5	76	2.21002	6.42361	7.38235
limited	6	342	2.34248	4.51672	7.29956
different	12	1618	3.10613	3.27457	7.28347
class	5	300	2.13324	4.44272	7.08591
certain	5	306	2.13119	4.41415	7.07875
10	5	317	2.12742	4.3632	7.06572
no	5	537	2.05201	3.60276	6.82707
first	7	1138	2.3161	3.00468	6.81018
all	7	1258	2.28134	2.86005	6.72787
more	14	3723	2.97907	2.29471	6.63087
some	5	1012	1.88921	2.68854	6.41654
of	72	35316	5.29548	1.4115	6.02535
/	5	1770	1.62941	1.882	5.93607
with	12	6608	2.00214	1.24457	5.7096
from	8	4120	1.71205	1.34118	5.70481
the	79	52330	4.37593	0.97804	5.60367
this	7	4071	1.46649	1.16579	5.52629
that	10	9602	0.83515	0.44242	4.96273
and	25	30722	0.29091	0.08648	4.69494
on	5	5665	0.29441	0.20367	4.64003
a	10	15130	-0.5046	-0.21359	4.3529
to	15	23888	-0.85409	-0.2875	4.30919
in	14	26414	-1.66873	-0.53205	4.06969
,	12	68637	-11.7213	-2.13213	2.49934
