# Supplementary material for: Navigating the landscape of academic prose: A corpus-driven inquiry into rhetorical preferences and their pedagogical implications for advanced L2 writers
Source: PLoS One. 2026 Mar 5;21(3):e0343739. doi: 10.1371/journal.pone.0343739 (PMC12962540; doi:10.1371/journal.pone.0343739)
Supplement: S1 File — This compressed file contains the complete dataset and analysis details underlying the study, organized into four folders: 1. GN Reference Table: Contains the initial lists of general nouns. 2. Detailed Data of Each Semantic Groups Including Selection Process: Documentation of the data selection steps and detailed statistics for each group. 3. Data of Semantic Groups after Selection: The final categorized datasets used for analysis. (ZIP) [file pone.0343739.s001.zip › S1 File. supplementary materials/Detailed Data of Each Semantic Groups Including Selection Process/CONTEXT/CONTEXT Group Basis Table.xlsx]

## Sheet: Sheet1
Semantic Groups	GNs	CAWEC Freq	ICAWEC Freq	CAWEC Norm Freq	ICAWEC Norm Freq	Chi-Square	P-Value
CONTEXT	need	262	460	267	442	-42.9554	5.6e-11
CONTEXT	ability	484	330	492	317	38.394	5.78e-10
CONTEXT	time	906	1175	922	1128	-20.7243	5.3038e-06
CONTEXT	process	770	687	783	659	10.6338	0.0011104
