# Supplementary material for: Navigating the landscape of academic prose: A corpus-driven inquiry into rhetorical preferences and their pedagogical implications for advanced L2 writers
Source: PLoS One. 2026 Mar 5;21(3):e0343739. doi: 10.1371/journal.pone.0343739 (PMC12962540; doi:10.1371/journal.pone.0343739)
Supplement: S1 File — This compressed file contains the complete dataset and analysis details underlying the study, organized into four folders: 1. GN Reference Table: Contains the initial lists of general nouns. 2. Detailed Data of Each Semantic Groups Including Selection Process: Documentation of the data selection steps and detailed statistics for each group. 3. Data of Semantic Groups after Selection: The final categorized datasets used for analysis. (ZIP) [file pone.0343739.s001.zip › S1 File. supplementary materials/Detailed Data of Each Semantic Groups Including Selection Process/CONTEXT/ICAWEC/ability N100.xlsx]

## Sheet: collx
method name: collx
corpus: user/nawec100t/nawec100t
subcorpus: -
concordance size: 222
query: Query:[lc=""ability"" & tag=""N.*""]
Collocate	Freq	Coll. freq.	T-score	MI	logDice
listening	21	357	4.56241	7.82833	10.2149
unique	4	56	1.99275	8.10844	8.88106
lecturers'	3	115	1.71487	6.65527	8.18836
students'	10	923	3.08674	5.38754	8.1608
notetaking	3	160	1.70814	6.17883	8.00753
its	5	626	2.16361	4.94771	7.59401
their	23	4072	4.57608	4.44784	7.45546
language	11	2188	3.14588	4.27983	7.22461
reading	4	719	1.90696	4.42595	7.12195
student	4	920	1.88095	4.07031	6.84265
English	6	2230	2.21387	3.37793	6.32522
writing	5	1918	2.01407	3.33234	6.25853
This	3	1599	1.49312	2.85781	5.75445
the	48	36807	5.55322	2.33307	5.40859
The	5	3756	1.80133	2.36274	5.3641
or	3	3543	1.20263	1.71	4.70653
'	3	4417	1.07203	1.39191	4.40536
"	3	4662	1.03543	1.31403	4.33112
and	11	22904	1.5293	0.89192	3.9622
