# Supplementary material for: Navigating the landscape of academic prose: A corpus-driven inquiry into rhetorical preferences and their pedagogical implications for advanced L2 writers
Source: PLoS One. 2026 Mar 5;21(3):e0343739. doi: 10.1371/journal.pone.0343739 (PMC12962540; doi:10.1371/journal.pone.0343739)
Supplement: S1 File — This compressed file contains the complete dataset and analysis details underlying the study, organized into four folders: 1. GN Reference Table: Contains the initial lists of general nouns. 2. Detailed Data of Each Semantic Groups Including Selection Process: Documentation of the data selection steps and detailed statistics for each group. 3. Data of Semantic Groups after Selection: The final categorized datasets used for analysis. (ZIP) [file pone.0343739.s001.zip › S1 File. supplementary materials/Detailed Data of Each Semantic Groups Including Selection Process/CONTEXT/ICAWEC/ability N50.xlsx]

## Sheet: collx
method name: collx
corpus: user/nawec50t/nawec50t
subcorpus: -
concordance size: 108
query: Query:[lc=""ability"" & tag=""N.*""]
Collocate	Freq	Coll. freq.	T-score	MI	logDice
students'	15	415	3.84362	7.04315	9.87622
notetaking	4	137	1.98123	6.7352	9.06336
their	18	1630	4.13735	5.3325	8.40671
reading	3	355	1.67588	4.94652	7.73009
an	4	1201	1.83543	3.60321	6.64575
the	16	16428	2.87444	1.82936	4.98668
and	6	10046	1.32551	1.12386	4.2752
of	3	11920	-0.15402	-0.1229	3.03085
