# Supplementary material for: Navigating the landscape of academic prose: A corpus-driven inquiry into rhetorical preferences and their pedagogical implications for advanced L2 writers
Source: PLoS One. 2026 Mar 5;21(3):e0343739. doi: 10.1371/journal.pone.0343739 (PMC12962540; doi:10.1371/journal.pone.0343739)
Supplement: S1 File — This compressed file contains the complete dataset and analysis details underlying the study, organized into four folders: 1. GN Reference Table: Contains the initial lists of general nouns. 2. Detailed Data of Each Semantic Groups Including Selection Process: Documentation of the data selection steps and detailed statistics for each group. 3. Data of Semantic Groups after Selection: The final categorized datasets used for analysis. (ZIP) [file pone.0343739.s001.zip › S1 File. supplementary materials/Detailed Data of Each Semantic Groups Including Selection Process/CONTEXT/ICAWEC/need N100.xlsx]

## Sheet: collx
method name: collx
corpus: user/nawec100t/nawec100t
subcorpus: -
concordance size: 316
query: Query:[lc=""need"" & tag=""N.*""]
Collocate	Freq	Coll. freq.	T-score	MI	logDice
perceived	6	187	2.42137	6.4445	8.61055
no	4	398	1.92669	4.76981	7.52022
the	188	36807	12.7224	3.79333	7.37456
learning	6	1066	2.28916	3.9334	7.15242
less	3	404	1.64612	4.33318	7.09311
a	43	12138	5.87552	3.26545	6.82194
students'	3	923	1.53573	3.14121	6.31
The	6	3756	1.88459	2.11641	5.59344
in	4	17454	-1.21504	-0.68484	2.88284
