# Supplementary material for: Navigating the landscape of academic prose: A corpus-driven inquiry into rhetorical preferences and their pedagogical implications for advanced L2 writers
Source: PLoS One. 2026 Mar 5;21(3):e0343739. doi: 10.1371/journal.pone.0343739 (PMC12962540; doi:10.1371/journal.pone.0343739)
Supplement: S1 File — This compressed file contains the complete dataset and analysis details underlying the study, organized into four folders: 1. GN Reference Table: Contains the initial lists of general nouns. 2. Detailed Data of Each Semantic Groups Including Selection Process: Documentation of the data selection steps and detailed statistics for each group. 3. Data of Semantic Groups after Selection: The final categorized datasets used for analysis. (ZIP) [file pone.0343739.s001.zip › S1 File. supplementary materials/Detailed Data of Each Semantic Groups Including Selection Process/CONTEXT/ICAWEC/need N50.xlsx]

## Sheet: collx
method name: collx
corpus: user/nawec50t/nawec50t
subcorpus: -
concordance size: 144
query: Query:[lc=""need"" & tag=""N.*""]
Collocate	Freq	Coll. freq.	T-score	MI	logDice
a	24	5055	4.52193	3.69966	7.24094
the	75	16428	7.96709	3.64314	7.21236
The	6	1780	2.18395	3.20549	6.67507
their	3	1630	1.38817	2.3325	5.79217
in	9	7999	2.02569	1.62251	5.17858
and	3	10046	-0.38735	-0.29118	3.2701
