# Supplementary material for: Navigating the landscape of academic prose: A corpus-driven inquiry into rhetorical preferences and their pedagogical implications for advanced L2 writers
Source: PLoS One. 2026 Mar 5;21(3):e0343739. doi: 10.1371/journal.pone.0343739 (PMC12962540; doi:10.1371/journal.pone.0343739)
Supplement: S1 File — This compressed file contains the complete dataset and analysis details underlying the study, organized into four folders: 1. GN Reference Table: Contains the initial lists of general nouns. 2. Detailed Data of Each Semantic Groups Including Selection Process: Documentation of the data selection steps and detailed statistics for each group. 3. Data of Semantic Groups after Selection: The final categorized datasets used for analysis. (ZIP) [file pone.0343739.s001.zip › S1 File. supplementary materials/Detailed Data of Each Semantic Groups Including Selection Process/CONTEXT/ICAWEC/process N100.xlsx]

## Sheet: collx
method name: collx
corpus: user/nawec100t/nawec100t
subcorpus: -
concordance size: 388
query: Query:[lc=""process"" & tag=""N.*""]
Collocate	Freq	Coll. freq.	T-score	MI	logDice
annotation	7	76	2.63276	7.66973	8.94937
iterative	5	16	2.23283	9.43223	8.66372
learning	14	1066	3.61279	4.85966	8.30154
rating	4	56	1.98733	7.30295	8.20558
dynamic	4	64	1.98553	7.1103	8.17982
ongoing	4	65	1.9853	7.08793	8.17663
coding	4	124	1.97195	6.1561	8
developmental	3	50	1.71899	7.05141	7.81018
collaborative	3	75	1.71246	6.46644	7.73009
co-production	3	81	1.7109	6.35541	7.71152
writing	13	1918	3.36492	3.90535	7.52926
This	10	1599	2.93355	3.78927	7.36555
this	18	3930	3.82363	3.33991	7.09378
similar	3	340	1.64326	4.28587	7.07717
complex	3	357	1.63882	4.21548	7.04387
feedback	3	426	1.6208	3.96055	6.91608
or	14	3543	3.31333	3.1269	6.86667
a	31	12138	4.58164	2.49725	6.34156
the	91	36807	7.79407	2.4504	6.32497
/	4	1269	1.71299	2.80082	6.30564
teaching	3	1093	1.4466	2.60118	6.05261
analysis	3	1131	1.43668	2.55188	6.01606
research	6	2914	1.91137	2.18648	5.89584
The	6	3756	1.75588	1.82028	5.56815
that	3	8171	-0.40188	-0.30103	3.52174
and	4	22904	-3.18021	-1.37301	2.49245
to	3	18454	-3.08739	-1.47638	2.3833
,	7	46703	-5.33901	-1.59357	2.28419
