# Supplementary material for: Navigating the landscape of academic prose: A corpus-driven inquiry into rhetorical preferences and their pedagogical implications for advanced L2 writers
Source: PLoS One. 2026 Mar 5;21(3):e0343739. doi: 10.1371/journal.pone.0343739 (PMC12962540; doi:10.1371/journal.pone.0343739)
Supplement: S1 File — This compressed file contains the complete dataset and analysis details underlying the study, organized into four folders: 1. GN Reference Table: Contains the initial lists of general nouns. 2. Detailed Data of Each Semantic Groups Including Selection Process: Documentation of the data selection steps and detailed statistics for each group. 3. Data of Semantic Groups after Selection: The final categorized datasets used for analysis. (ZIP) [file pone.0343739.s001.zip › S1 File. supplementary materials/Detailed Data of Each Semantic Groups Including Selection Process/CONTEXT/ICAWEC/process N50.xlsx]

## Sheet: collx
method name: collx
corpus: user/nawec50t/nawec50t
subcorpus: -
concordance size: 299
query: Query:[lc=""process"" & tag=""N.*""]
Collocate	Freq	Coll. freq.	T-score	MI	logDice
planning	5	53	2.21808	6.95812	8.8625
learning	9	467	2.88189	4.66676	8.58872
complex	6	233	2.37732	5.08489	8.52968
mental	3	15	1.72548	8.04219	8.29034
dominant	3	35	1.71672	6.8198	8.20126
collection	3	42	1.71365	6.55676	8.17133
rating	3	50	1.71015	6.30522	8.13788
this	16	1800	3.65857	3.55034	7.96451
review	3	123	1.67817	5.00656	7.86386
writing	10	1309	2.84821	3.3318	7.67088
social	3	221	1.63524	4.16118	7.56259
development	3	258	1.61903	3.93785	7.46343
reading	3	355	1.57654	3.4774	7.23182
This	4	729	1.72344	2.85434	6.99438
the	62	16428	6.29102	2.31444	6.92431
a	17	5055	3.19288	2.14808	6.70106
The	5	1780	1.63208	1.88838	6.30025
their	4	1630	1.38163	1.69346	6.08636
or	3	1369	1.13235	1.53017	5.88106
of	11	11920	0.58972	0.28245	4.88259
and	3	10046	-2.66866	-1.34525	3.24832
,	4	23600	-6.95307	-2.16238	2.45534
