# Supplementary material for: Navigating the landscape of academic prose: A corpus-driven inquiry into rhetorical preferences and their pedagogical implications for advanced L2 writers
Source: PLoS One. 2026 Mar 5;21(3):e0343739. doi: 10.1371/journal.pone.0343739 (PMC12962540; doi:10.1371/journal.pone.0343739)
Supplement: S1 File — This compressed file contains the complete dataset and analysis details underlying the study, organized into four folders: 1. GN Reference Table: Contains the initial lists of general nouns. 2. Detailed Data of Each Semantic Groups Including Selection Process: Documentation of the data selection steps and detailed statistics for each group. 3. Data of Semantic Groups after Selection: The final categorized datasets used for analysis. (ZIP) [file pone.0343739.s001.zip › S1 File. supplementary materials/Detailed Data of Each Semantic Groups Including Selection Process/CONTEXT/ICAWEC/time N100.xlsx]

## Sheet: collx
method name: collx
corpus: user/nawec100t/nawec100t
subcorpus: -
concordance size: 807
query: Query:[lc=""time"" & tag=""N.*""]
Collocate	Freq	Coll. freq.	T-score	MI	logDice
same	74	464	8.55158	7.40526	10.8977
Space	42	49	6.47363	9.8314	10.6509
over	60	433	7.69337	7.20246	10.6308
waiting	34	50	5.82288	9.49739	10.3443
class	13	261	3.53745	5.72632	8.63974
any	12	368	3.36416	5.11519	8.38652
enough	7	77	2.61837	6.59436	8.01945
first	10	721	2.94777	3.88186	7.7445
insufficient	5	25	2.22555	7.73186	7.62149
limited	6	226	2.36269	4.81857	7.57234
saving	4	7	1.99671	9.24643	7.33112
sufficient	4	57	1.97319	6.2209	7.24511
next	4	110	1.94825	5.27243	7.15922
long	4	114	1.94637	5.2209	7.15294
more	14	2447	3.12637	2.60434	7.13936
per	4	254	1.88052	4.0651	6.94879
much	4	265	1.87534	4.00394	6.93391
save	3	11	1.72608	8.17932	6.90901
extra	3	25	1.71847	6.99489	6.88452
at	9	1742	2.4537	2.45718	6.85421
four	4	339	1.84053	3.64865	6.83761
versus	3	71	1.69348	5.489	6.80689
real	3	75	1.69131	5.40993	6.80033
own	4	473	1.7775	3.16809	6.67807
each	5	794	1.90199	2.74272	6.67717
two	6	1156	2.00548	2.46382	6.64612
take	3	255	1.59354	3.6444	6.53239
some	5	1012	1.81027	2.39272	6.493
no	3	398	1.51586	3.00213	6.35015
this	11	3930	2.20181	1.57291	6.24967
the	85	36807	5.46351	1.29549	6.21041
of	54	25704	4.05759	1.15897	6.06058
their	9	4072	1.72299	1.23219	5.91756
teaching	3	1093	1.13835	1.54467	5.69318
with	7	5009	0.86456	0.57084	5.30154
that	10	8171	0.73129	0.37942	5.18975
and	26	22904	0.87299	0.27092	5.16717
from	4	2863	0.65321	0.57048	5.15844
have	3	2153	0.56257	0.56662	5.05358
in	17	17454	0.14039	0.04998	4.93098
a	12	12138	0.16751	0.07151	4.92486
(	15	15746	0.04797	0.01798	4.89209
"	4	4662	-0.19306	-0.13295	4.58294
for	5	6259	-0.3974	-0.236	4.53525
or	3	3543	-0.19245	-0.15201	4.49816
students	3	3635	-0.24243	-0.18899	4.46797
,	24	46703	-4.07009	-0.87248	4.04902
to	7	18454	-3.91645	-1.3105	3.57396
.	3	27131	-13.0051	-3.0889	1.81502
