# Supplementary material for: Navigating the landscape of academic prose: A corpus-driven inquiry into rhetorical preferences and their pedagogical implications for advanced L2 writers
Source: PLoS One. 2026 Mar 5;21(3):e0343739. doi: 10.1371/journal.pone.0343739 (PMC12962540; doi:10.1371/journal.pone.0343739)
Supplement: S1 File — This compressed file contains the complete dataset and analysis details underlying the study, organized into four folders: 1. GN Reference Table: Contains the initial lists of general nouns. 2. Detailed Data of Each Semantic Groups Including Selection Process: Documentation of the data selection steps and detailed statistics for each group. 3. Data of Semantic Groups after Selection: The final categorized datasets used for analysis. (ZIP) [file pone.0343739.s001.zip › S1 File. supplementary materials/Detailed Data of Each Semantic Groups Including Selection Process/CONTEXT/ICAWEC/time N50.xlsx]

## Sheet: collx
method name: collx
corpus: user/nawec50t/nawec50t
subcorpus: -
concordance size: 368
query: Query:[lc=""time"" & tag=""N.*""]
Collocate	Freq	Coll. freq.	T-score	MI	logDice
over	66	246	8.09576	8.16644	11.7823
same	33	246	5.70457	7.16644	10.7823
five	7	82	2.61681	6.51436	8.99357
across	9	279	2.91315	5.11036	8.8323
first	8	401	2.69603	4.4171	8.41316
more	12	1075	3.17431	3.5794	8.09011
three-year	3	7	1.72828	8.84216	8.03422
Ellen's	3	12	1.72558	8.06456	8.01511
average	3	40	1.71048	6.32759	7.91254
production	3	87	1.68515	5.20658	7.75524
class	3	108	1.67382	4.89463	7.69014
much	3	116	1.66951	4.79154	7.6661
overall	3	136	1.65873	4.56206	7.60768
two	4	515	1.75954	3.05613	7.21373
each	3	332	1.55305	3.27448	7.13375
through	3	415	1.50831	2.95255	6.97209
study	5	1043	1.80049	2.35996	6.85943
of	32	11920	3.68911	1.52346	6.41504
this	5	1800	1.48435	1.5727	6.23978
their	4	1630	1.23893	1.3939	6.03566
the	32	16428	2.94494	1.06069	5.96417
The	4	1780	1.16889	1.26689	5.93122
a	10	5055	1.66952	1.08299	5.91705
in	9	7999	0.5101	0.26888	5.13943
as	3	2927	0.15397	0.13431	4.8989
and	5	10046	-1.95935	-0.90785	3.97569
