# Supplementary material for: Navigating the landscape of academic prose: A corpus-driven inquiry into rhetorical preferences and their pedagogical implications for advanced L2 writers
Source: PLoS One. 2026 Mar 5;21(3):e0343739. doi: 10.1371/journal.pone.0343739 (PMC12962540; doi:10.1371/journal.pone.0343739)
Supplement: S1 File — This compressed file contains the complete dataset and analysis details underlying the study, organized into four folders: 1. GN Reference Table: Contains the initial lists of general nouns. 2. Detailed Data of Each Semantic Groups Including Selection Process: Documentation of the data selection steps and detailed statistics for each group. 3. Data of Semantic Groups after Selection: The final categorized datasets used for analysis. (ZIP) [file pone.0343739.s001.zip › S1 File. supplementary materials/Detailed Data of Each Semantic Groups Including Selection Process/DISCUSSION/CAWEC/discussion C.xlsx]

## Sheet: collx
method name: collx
corpus: user/cawec98w/kk
subcorpus: -
concordance size: 648
query: Query:[lc=""discussion"" & tag=""N.*""]
Collocate	Freq	Coll. freq.	T-score	MI	logDice
group	23	630	4.72382	6.05748	9.20389
through	18	929	4.12261	5.14351	8.54696
under	8	244	2.78114	5.90239	8.1991
detailed	7	192	2.60597	6.05552	8.09311
online	6	159	2.41391	6.1052	7.92854
further	10	711	3.03903	4.68135	7.9136
open	5	99	2.2118	6.5257	7.77696
RA	9	770	2.85931	4.41433	7.70028
peer	5	248	2.17527	5.20086	7.51457
class	5	300	2.16253	4.92623	7.43318
above	5	357	2.14855	4.67527	7.34895
and	84	30722	7.32771	2.31846	6.45522
the	132	52330	8.99241	2.20217	6.35129
a	27	15130	3.60005	1.70289	5.80926
The	9	4897	2.10523	1.74537	5.73295
this	7	4071	1.80231	1.64931	5.60309
more	6	3723	1.61634	1.55584	5.49121
for	11	7436	2.08764	1.43224	5.47858
'	5	3527	1.37145	1.37083	5.29437
in	23	26414	1.77675	0.66767	4.79958
of	28	35316	1.63305	0.53244	4.67309
"	5	9388	-0.06534	-0.04155	4.02903
,	21	68637	-3.62762	-0.84126	3.31206
)	5	23549	-3.53681	-1.36833	2.75939
.	5	36856	-6.79893	-2.01456	2.12717
