# Supplementary material for: Navigating the landscape of academic prose: A corpus-driven inquiry into rhetorical preferences and their pedagogical implications for advanced L2 writers
Source: PLoS One. 2026 Mar 5;21(3):e0343739. doi: 10.1371/journal.pone.0343739 (PMC12962540; doi:10.1371/journal.pone.0343739)
Supplement: S1 File — This compressed file contains the complete dataset and analysis details underlying the study, organized into four folders: 1. GN Reference Table: Contains the initial lists of general nouns. 2. Detailed Data of Each Semantic Groups Including Selection Process: Documentation of the data selection steps and detailed statistics for each group. 3. Data of Semantic Groups after Selection: The final categorized datasets used for analysis. (ZIP) [file pone.0343739.s001.zip › S1 File. supplementary materials/Detailed Data of Each Semantic Groups Including Selection Process/DISCUSSION/CAWEC/question C.xlsx]

## Sheet: collx
method name: collx
corpus: user/cawec98w/kk
subcorpus: -
concordance size: 416
query: Query:[lc=""question"" & tag=""N.*""]
Collocate	Freq	Coll. freq.	T-score	MI	logDice
research	132	4917	11.3385	6.25337	9.66366
open-ended	8	40	2.82345	9.15061	9.16711
Research	6	184	2.42306	6.53394	8.35614
basic	5	108	2.21907	7.03958	8.28851
second	8	568	2.75776	5.32279	8.05749
critical	5	433	2.16792	5.03624	7.59231
each	8	1190	2.68037	4.25579	7.35074
this	12	4071	3.05055	3.06633	6.45343
a	29	15130	4.39647	2.44539	5.93373
The	6	4897	1.74597	1.79981	5.20965
the	57	52330	5.1107	1.63007	5.14612
on	5	5665	1.34453	1.3266	4.75184
in	17	26414	1.8687	0.87098	4.3759
"	5	9388	0.75862	0.59786	4.06277
of	6	35316	-2.62414	-1.05054	2.46003
,	5	68637	-8.56573	-2.27224	1.24651
