# Supplementary material for: Navigating the landscape of academic prose: A corpus-driven inquiry into rhetorical preferences and their pedagogical implications for advanced L2 writers
Source: PLoS One. 2026 Mar 5;21(3):e0343739. doi: 10.1371/journal.pone.0343739 (PMC12962540; doi:10.1371/journal.pone.0343739)
Supplement: S1 File — This compressed file contains the complete dataset and analysis details underlying the study, organized into four folders: 1. GN Reference Table: Contains the initial lists of general nouns. 2. Detailed Data of Each Semantic Groups Including Selection Process: Documentation of the data selection steps and detailed statistics for each group. 3. Data of Semantic Groups after Selection: The final categorized datasets used for analysis. (ZIP) [file pone.0343739.s001.zip › S1 File. supplementary materials/Detailed Data of Each Semantic Groups Including Selection Process/DISCUSSION/CAWEC/questions C.xlsx]

## Sheet: collx
method name: collx
corpus: user/cawec98w/kk
subcorpus: -
concordance size: 1153
query: Query:[lc=""questions"" & tag=""N.*""]
Collocate	Freq	Coll. freq.	T-score	MI	logDice
research	455	4917	21.1059	6.56796	11.2622
descriptive	34	138	5.80787	7.98074	9.75319
critical	37	433	6.01333	6.45303	9.57828
explanatory	26	53	5.08888	8.97432	9.46443
open-ended	15	40	3.86291	8.58676	8.68651
comparative	16	125	3.96952	7.03601	8.68033
interview	17	310	4.04977	5.81314	8.57275
normative	12	19	3.45875	9.33883	8.39021
contingent	12	22	3.45791	9.12733	8.38652
following	16	494	3.87954	5.05343	8.31438
lower-order	10	14	3.15796	9.51637	8.13334
first-order	10	16	3.15734	9.32373	8.13087
higher-order	10	35	3.15148	8.19444	8.10761
Explanatory	6	6	2.4471	10.0018	7.4063
fourth-order	6	8	2.4463	9.58676	7.40381
third-order	6	12	2.44471	9.0018	7.39885
second-order	6	13	2.44431	8.88632	7.39761
asking	6	36	2.43516	7.41684	7.36943
answer	6	120	2.40171	5.67987	7.27095
these	14	1877	3.25238	2.93494	7.24225
Descriptive	5	14	2.22996	8.51637	7.13334
three	9	1196	2.61116	2.94772	6.97209
asked	5	196	2.15058	4.70902	6.92425
include	5	283	2.11263	4.17907	6.83409
rhetorical	9	1467	2.52306	2.65307	6.81457
These	6	685	2.17673	3.1668	6.74104
or	5	4292	0.36395	0.25629	4.91121
The	5	4897	0.10005	0.06604	4.75921
the	37	52330	-2.30814	-0.4641	4.50266
of	24	35316	-2.13215	-0.52127	4.43058
"	6	9388	-1.28866	-0.60984	4.22124
that	6	9602	-1.37387	-0.64236	4.19224
and	14	30722	-4.26672	-1.09783	3.84722
.	16	36856	-4.98684	-1.16781	3.78595
,	20	68637	-10.4972	-1.74297	3.2312
