# Supplementary material for: Navigating the landscape of academic prose: A corpus-driven inquiry into rhetorical preferences and their pedagogical implications for advanced L2 writers
Source: PLoS One. 2026 Mar 5;21(3):e0343739. doi: 10.1371/journal.pone.0343739 (PMC12962540; doi:10.1371/journal.pone.0343739)
Supplement: S1 File — This compressed file contains the complete dataset and analysis details underlying the study, organized into four folders: 1. GN Reference Table: Contains the initial lists of general nouns. 2. Detailed Data of Each Semantic Groups Including Selection Process: Documentation of the data selection steps and detailed statistics for each group. 3. Data of Semantic Groups after Selection: The final categorized datasets used for analysis. (ZIP) [file pone.0343739.s001.zip › S1 File. supplementary materials/Detailed Data of Each Semantic Groups Including Selection Process/DISCUSSION/DISCUSSION.xlsx]

## Sheet: Sheet1
Semantic Groups	GNs	CAWEC Freq	ICAWEC Freq	CAWEC Norm Freq	ICAWEC Norm Freq	Chi-Square	P-Value
DISCUSSION	questions	1153	744	1173	714	113.29	0
DISCUSSION	argument	430	217	437	208	82.4401	0
DISCUSSION	discussion	648	548	659	526	14.9866	0.00010828
DISCUSSION	question	416	547	423	525	-10.8164	0.001006
