# Supplementary material for: Navigating the landscape of academic prose: A corpus-driven inquiry into rhetorical preferences and their pedagogical implications for advanced L2 writers
Source: PLoS One. 2026 Mar 5;21(3):e0343739. doi: 10.1371/journal.pone.0343739 (PMC12962540; doi:10.1371/journal.pone.0343739)
Supplement: S1 File — This compressed file contains the complete dataset and analysis details underlying the study, organized into four folders: 1. GN Reference Table: Contains the initial lists of general nouns. 2. Detailed Data of Each Semantic Groups Including Selection Process: Documentation of the data selection steps and detailed statistics for each group. 3. Data of Semantic Groups after Selection: The final categorized datasets used for analysis. (ZIP) [file pone.0343739.s001.zip › S1 File. supplementary materials/Detailed Data of Each Semantic Groups Including Selection Process/DISCUSSION/ICAWEC/argument N.xlsx]

## Sheet: collx
Collocate	Freq1	Freq 2
the	35	91
their	3	13

## Sheet: 卡方表
item	F1	F2			卡方值	P
the	35	91	3.6e-05	8.7e-05	-22.6292	1.9648e-06

## Sheet: CA无
writer's	0	15
students'	0	9
academic	0	7
his	0	6
one	0	5

## Sheet: NA无
this	14	0
her	5	0
main	4	0
our	3	0
that	3	0
