# Supplementary material for: Navigating the landscape of academic prose: A corpus-driven inquiry into rhetorical preferences and their pedagogical implications for advanced L2 writers
Source: PLoS One. 2026 Mar 5;21(3):e0343739. doi: 10.1371/journal.pone.0343739 (PMC12962540; doi:10.1371/journal.pone.0343739)
Supplement: S1 File — This compressed file contains the complete dataset and analysis details underlying the study, organized into four folders: 1. GN Reference Table: Contains the initial lists of general nouns. 2. Detailed Data of Each Semantic Groups Including Selection Process: Documentation of the data selection steps and detailed statistics for each group. 3. Data of Semantic Groups after Selection: The final categorized datasets used for analysis. (ZIP) [file pone.0343739.s001.zip › S1 File. supplementary materials/Detailed Data of Each Semantic Groups Including Selection Process/DISCUSSION/ICAWEC/discussion N100.xlsx]

## Sheet: collx
method name: collx
corpus: user/nawec100t/nawec100t
subcorpus: -
concordance size: 387
query: Query:[lc=""discussion"" & tag=""N.*""]
Collocate	Freq	Coll. freq.	T-score	MI	logDice
Rating	20	24	4.46971	10.851	10.6389
online	14	422	3.69077	6.20028	9.14736
Online	6	24	2.44507	9.11402	8.90197
detailed	6	104	2.43033	6.99855	8.64538
group	9	588	2.91157	5.08428	8.24067
further	7	439	2.57089	5.1433	8.11736
through	9	783	2.88224	4.67108	7.97763
under	4	166	1.96255	5.73898	7.88886
rating	3	56	1.71746	6.89163	7.7938
class	4	261	1.94112	5.08612	7.66015
see	7	801	2.50916	4.27572	7.59304
a	31	12138	4.58418	2.50098	6.34167
This	4	1599	1.63929	2.47107	6.04435
:	4	2078	1.53123	2.09304	5.73263
the	58	36807	5.43524	1.80431	5.6752
from	5	2863	1.6584	1.95264	5.6557
and	35	22904	4.16936	1.75999	5.6218
The	5	3756	1.47821	1.56097	5.30547
this	5	3930	1.4431	1.49564	5.24611
more	3	2447	1.09464	1.44219	5.11634
their	3	4072	0.67135	0.70746	4.46246
in	9	17454	0.37506	0.19268	4.04702
that	3	8171	-0.39638	-0.29731	3.5219
of	7	25704	-1.73751	-0.72833	3.13609
,	12	46703	-2.61865	-0.81224	3.06183
to	3	18454	-3.07497	-1.47266	2.38337
