# Supplementary material for: Navigating the landscape of academic prose: A corpus-driven inquiry into rhetorical preferences and their pedagogical implications for advanced L2 writers
Source: PLoS One. 2026 Mar 5;21(3):e0343739. doi: 10.1371/journal.pone.0343739 (PMC12962540; doi:10.1371/journal.pone.0343739)
Supplement: S1 File — This compressed file contains the complete dataset and analysis details underlying the study, organized into four folders: 1. GN Reference Table: Contains the initial lists of general nouns. 2. Detailed Data of Each Semantic Groups Including Selection Process: Documentation of the data selection steps and detailed statistics for each group. 3. Data of Semantic Groups after Selection: The final categorized datasets used for analysis. (ZIP) [file pone.0343739.s001.zip › S1 File. supplementary materials/Detailed Data of Each Semantic Groups Including Selection Process/DISCUSSION/ICAWEC/discussion N50.xlsx]

## Sheet: collx
method name: collx
corpus: user/nawec50t/nawec50t
subcorpus: -
concordance size: 161
query: Query:[lc=""discussion"" & tag=""N.*""]
Collocate	Freq	Coll. freq.	T-score	MI	logDice
detailed	5	79	2.22163	7.27535	9.41504
full	3	42	1.72214	7.44985	8.91963
explicit	4	162	1.96691	5.91735	8.66461
class	3	108	1.70658	6.08728	8.5135
2017	4	300	1.93872	5.02838	8.15138
2014	4	308	1.93708	4.99041	8.12656
further	3	200	1.68488	5.19831	8.08911
&	4	1270	1.74057	2.94659	6.51719
The	5	1780	1.91085	2.78147	6.39934
a	13	5055	3.03276	2.65415	6.35171
the	28	16428	4.02312	2.06069	5.78942
and	11	10046	2.07914	1.4223	5.14216
for	3	2929	1.04117	1.32597	4.99157
of	3	11920	-1.07959	-0.69893	3.02451
.	3	13256	-1.39472	-0.85219	2.87319
,	5	23600	-2.07586	-0.94737	2.78562
