# Supplementary material for: Navigating the landscape of academic prose: A corpus-driven inquiry into rhetorical preferences and their pedagogical implications for advanced L2 writers
Source: PLoS One. 2026 Mar 5;21(3):e0343739. doi: 10.1371/journal.pone.0343739 (PMC12962540; doi:10.1371/journal.pone.0343739)
Supplement: S1 File — This compressed file contains the complete dataset and analysis details underlying the study, organized into four folders: 1. GN Reference Table: Contains the initial lists of general nouns. 2. Detailed Data of Each Semantic Groups Including Selection Process: Documentation of the data selection steps and detailed statistics for each group. 3. Data of Semantic Groups after Selection: The final categorized datasets used for analysis. (ZIP) [file pone.0343739.s001.zip › S1 File. supplementary materials/Detailed Data of Each Semantic Groups Including Selection Process/DISCUSSION/ICAWEC/question N100.xlsx]

## Sheet: collx
method name: collx
corpus: user/nawec100t/nawec100t
subcorpus: -
concordance size: 414
query: Query:[lc=""question"" & tag=""N.*""]
Collocate	Freq	Coll. freq.	T-score	MI	logDice
research	90	2914	9.33858	5.99979	9.79141
second	8	411	2.75829	5.33373	8.31175
tutor's	4	15	1.99638	9.10984	8.25517
open-ended	4	27	1.99348	8.26184	8.21537
open	4	92	1.9778	6.49316	8.01701
overarching	3	28	1.72425	7.79433	7.79706
first	7	721	2.51422	4.33023	7.65888
this	23	3930	4.40032	3.59997	7.43875
essay	3	255	1.66099	4.60733	7.1991
a	34	12138	4.82624	2.53695	6.47183
each	3	794	1.51079	2.96869	6.34656
the	88	36807	7.48707	2.30846	6.2756
into	3	922	1.47513	2.75307	6.20126
in	18	17454	2.25703	1.09538	5.04483
to	7	18454	-0.72073	-0.34757	3.6037
of	9	25704	-1.13537	-0.46305	3.49717
(	4	15746	-1.79993	-0.92597	3.01986
and	5	22904	-2.70774	-1.14466	2.81277
,	3	46703	-11.2822	-2.90954	1.061
