# Supplementary material for: Navigating the landscape of academic prose: A corpus-driven inquiry into rhetorical preferences and their pedagogical implications for advanced L2 writers
Source: PLoS One. 2026 Mar 5;21(3):e0343739. doi: 10.1371/journal.pone.0343739 (PMC12962540; doi:10.1371/journal.pone.0343739)
Supplement: S1 File — This compressed file contains the complete dataset and analysis details underlying the study, organized into four folders: 1. GN Reference Table: Contains the initial lists of general nouns. 2. Detailed Data of Each Semantic Groups Including Selection Process: Documentation of the data selection steps and detailed statistics for each group. 3. Data of Semantic Groups after Selection: The final categorized datasets used for analysis. (ZIP) [file pone.0343739.s001.zip › S1 File. supplementary materials/Detailed Data of Each Semantic Groups Including Selection Process/DISCUSSION/ICAWEC/question N50.xlsx]

## Sheet: concordance
method name: concordance
corpus: user/nawec50t/nawec50t
subcorpus: -
concordance size: 133
query: Query:[lc=""question"" & tag=""N.*""]
Reference	Left	Kwic	Right
doc#0	subordination measures of CT/T (R2 1⁄4 0.10) followed by DC/T (R2 1⁄4 0.09) and DC/C (R2 1⁄4 0.08), suggesting that clausal and subordination structures are more discriminatory among these groups. </s><s> When the interaction of the two variables is considered, the subordination structures are shown to be better predictors. </s><s> To examine which groups and rhetorical sections are specifically …	question	to examine the effects of these syntactic measures on the classification of groups and rhetorical sections, using the second type of statistical modelling. </s><s> This is to investigate the presence of any dominant syntactic structure in each of the rhetorical sections and groups separately. </s><s> I take advantage of the available machine learning (ML) classification algorithms in R for predic…
doc#0	variations in the values of the selected syntactic measures, than isolating these two effects. </s><s> The model with the isolated effect of groups indicates that, overall, subordination indices can better describe the syntactic variations between the three groups. </s><s> The model with the isolated effect of rhetorical sections, on the otherhand, testifies tothe variations in complex nominals (…	question	to take the syntactic measures as predictors this time. </s><s> Using random forest as a classification machine learning method, I then constructed two models that characterise the EFL group' texts as dominantly subordinate in nature, followed by medium amounts of coordination and lowamounts of phrasal complexity. </s><s> The ESL group produced similar and medium-range amounts of subordination an…
doc#0	"adynamicongoinginteractive self-reflective learning process that transforms attitudes, skills and knowledge for effective communication and interaction across cultures and contexts" (Freeman, 2009; emphasis added). </s><s> In this task, students were required to critically reflect on their experience of multinational teamwork by examining their visible and invisible values, beliefs, assumptions …	Question	1: Choose onebehaviour that you thought was a strength or weakness and identify the 'below the surface' value that underpins that behaviour. </s><s> Question 2: Having identified the cultural value that you believe underpins your particular strength or weakness, now explain how and from where that cultural value developed using the 'core elements of culture' provided on page 50 of Solomon and Sch…
doc#0	for effective communication and interaction across cultures and contexts" (Freeman, 2009; emphasis added). </s><s> In this task, students were required to critically reflect on their experience of multinational teamwork by examining their visible and invisible values, beliefs, assumptions and behaviours based on Solomon and Schell's (2009) model of intercultural competency (pp. 49e50) and were pr…	Question	2: Having identified the cultural value that you believe underpins your particular strength or weakness, now explain how and from where that cultural value developed using the 'core elements of culture' provided on page 50 of Solomon and Schell. </s><s> Question 3: Whatdoesthis teachyouabout thewayyoubehave,and yourexpectations of others, whenworking in multi national teams? </s><s> Question 4: H…
doc#0	, assumptions and behaviours based on Solomon and Schell's (2009) model of intercultural competency (pp. 49e50) and were provided with the following questions: Question 1: Choose onebehaviour that you thought was a strength or weakness and identify the 'below the surface' value that underpins that behaviour. </s><s> Question 2: Having identified the cultural value that you believe underpins your …	Question	3: Whatdoesthis teachyouabout thewayyoubehave,and yourexpectations of others, whenworking in multi national teams? </s><s> Question 4: Howmight you integrate this awareness into future team work, either at university or in the workplace? </s><s> In order to fully understand how critical reflection is actually evidenced in student writing guided by these questions, it is important to examine what …
doc#0	49e50) and were provided with the following questions: Question 1: Choose onebehaviour that you thought was a strength or weakness and identify the 'below the surface' value that underpins that behaviour. </s><s> Question 2: Having identified the cultural value that you believe underpins your particular strength or weakness, now explain how and from where that cultural value developed using the '…	Question	4: Howmight you integrate this awareness into future team work, either at university or in the workplace? </s><s> In order to fully understand how critical reflection is actually evidenced in student writing guided by these questions, it is important to examine what kind of evaluative language resources successful students have employed in their reflective journals order to demonstrate their skil…
doc#0	systematically during academic years 2017e2018 and 2018e2019, the respondents were selected from among the 38 graduates of the two cohorts. </s><s> As in many qualitative studies, this was an instance of 'purposive sampling' with the goal of identifying 'the study units that will yield the most relevant and plentiful data, given your topic of study'.( </s><s> Yin, 2011, p. 88). </s><s> Similarly,…	question	.' </s><s> Those who had published in high profile scholarly journals, who were keen to improve their publication record or to continue trying despite occasional failure were regarded as the most suitable respondents and, through their interest for accessing high profile international journals, theyformahomogeneouspopulation. </s><s> Nevertheless,theparticipants'publicationsuccessandexpertisewere…
doc#0	. </s><s> However,itispreciselytheprocessuseby students new to academic writing that needs to be better understood to enhance the quality of their instructional provision. </s><s> Our research aim was to compare process use in successful and unsuccessful academic writing by novices. </s><s> The following research questions were asked: 1. </s><s> Whatisthedifference of time allocation tothe variou…	question	2 (RQ2) will not be addressed in the way of Stapleton (2010), where the student's behaviours were described within each process. </s><s> Whilst we are providing some information on writing behaviours in the discussion of time allocation (RQ1), our focus for RQ2 will be on the interaction and recursiveness of processes in the development of argument. </s><s> These two categories will be explained …
doc#0	subject alongside Psychology. </s><s> Like Gina, she had written non-source-based essays at secondary school. </s><s> Unlike Gina, she approached her essay with great uncertainty over the task but had made no effort to seek advice. </s><s> Whenasked in her first interviewhowshe felt aboutthe impending assignment,she replied "I feel lost". </s><s> Askedaboutthedifficultiesshewasexperiencing(Interv…	question	, the results of the quantitative analysis showed a considerable difference in Gina and Ellen's time allocation to some of the writing processes. </s><s> We will first discuss their use of planning processes, followed by composing and reviewing. </s><s> Ginadevotedtheentirefirstsessionof42.15minandmorethanthefirsthalfofhersecondsession(31.50outof52.45min) to developing a detailed outline of her e…
doc#0	resources. </s><s> Ellen spent more than twice as muchtime than Gina on using search tools (11.2% versus 4.7%) and on browsing in course documentation (7.8% versus 0.5%). </s><s> Thestudents allocated a similar amountof time toevaluating, i.e. scrolling up and downthe emergent draft (Gina 11.4%; Ellen 14.1%) andediting (Gina 12.1%; Ellen 12.7%) theirdrafts. </s><s> However, while Ginawas continua…	question	was concerned with the difference in the two students' writing behaviours. </s><s> The first category of investigation was the interaction of processes. </s><s> If formulating is regarded as the dominant process, as it represents the actual creation of a text, it is of particular interest to examine by which other processes it is typically interspersed and supported. </s><s> The second category w…
doc#0	the participants' student-identified transfer of learning outcomes, and the transfer identified in the participants' assignments, this study provides insights into whether students transfer what they learn in academic writing courses to other academic contexts. </s><s> The results of this study show the strong transfer of some learning outcomes and offer support for the idea that ESAP courses can…	question	whether a comparison was valid, given that Gina was strongly invested in her subject and highly interested in the essay topic, whilst Ellen wrote this essay for a minor subject and had not made an effort to clarify the task requirements. </s><s> Certainly, research with a larger number of students is needed to establish how representative the observed behaviours are, as only indicative conclusion…
doc#0	(2002) further the distinction by emphasizing the importance of not only the context but also the content that is transferred. </s><s> Table 2 shows the different aspects of content: which is divided into learned skill, performance change, and memory demands. </s><s> An assumption that underpins EAP is that the skills learned within the context of EAP courses transfer outside of the classroom. </…	question	of EAP pedagogy concerns whether learning transfer can traverse different professions and fields of study, or, whether EAP practitioners should teach a specialized set of skills and texts for specific learners. </s><s> EGAP and ESAP reflect the dynamics of Hyland's question. </s><s> The underlying assumption of EGAP courses is that this broad range of skills will transfer to students' discipline-…
doc#0	memory demands. </s><s> An assumption that underpins EAP is that the skills learned within the context of EAP courses transfer outside of the classroom. </s><s> As suggested above, the extent to which such transfer may or may not occur informs one of the central debates within EAP. </s><s> Hyland (2002) notes that a fundamental question of EAP pedagogy concerns whether learning transfer can trave…	question	. </s><s> The underlying assumption of EGAP courses is that this broad range of skills will transfer to students' discipline-specific writing. </s><s> Whereas, ESAP courses focus on specific communication skills within academic disciplines, aiming to transfer a subset of communication skills that apply to students' discipline-specific writing. </s><s> Therefore, learning transfer in ESAP courses …
doc#0	, and sowereexcludedfromthestudy. </s><s> Also,atthreepointsduringtheyearinMay(attheendofthecourse);September(beginning of the following semester); and December (end of the following semester), the researchers collected assignments that had been submitted tothe participants' subject-specific engineering courses. </s><s> By receiving these assignments, we could track how sustained transfer was on …	question	and answer format) and assignments from electives in a range of subject areas (these were excluded from our analysis). </s><s> For each participant, we aimed to collect and analyze four assignments (a maximumofoneengineering ESAP technical proposal, and three engineering assignments). </s><s> However, in practice, not all the participants had enough written assignments to share. </s><s> Table 3 s…
doc#0	assignments (see Table 4). </s><s> An example of one of the removed learning outcomes was "evidence of persuasive argumentation". </s><s> This outcome was relevant to the development of technical proposals but was not relevant to lab reports or log sheets. </s><s> Using the list of eight outcomes, we analyzed the participants' assignments (technical proposal, lab report, and log sheet) for eviden…	question	on learning outcomes transfer, we focused on Barnett and Ceci's (2002) content category of transfer, learned skills, which move along a continuum between "specific facts or procedures" (specific) and "more general principles" (general) (p. 621). </s><s> We coded the eight learning outcomes according to the two sub-dimensions of general and specific. </s><s> Of the seven context dimensions describ…
doc#0	seven context dimensions described in Barnett and Ceci's (2002) taxonomy, we were chiefly concerned with knowledge domain, which describes the extent to which skill transfer concerns similar or different domains of knowl edge. </s><s> All the acquisition tasks that introduced the learned skills in the classroom were focused on the engineering field, and therefore, near to the application of the s…	question	, therefore, concerns temporal context, which describes the amount of time that passes (immediate or eventual) between the learning of the skill and its transfer (Barnett & Ceci, 2002, p. 623). </s><s> By collecting assignments at various stages over the academic year, we hoped to gain some insights into whether transfer was sustained; in other words, whether students were continuing to use the s…
doc#0	to logistical factors (finding times that the researchers and students could meet without disrupting the students' schedules). </s><s> The goal of holding the interviews over an extended period was to identify any changes in memory/insights/opinions among the students about what they had learned or how they thought they had used their learning. </s><s> A comparison between the assignment analysis…	question	format divided into two main sections (see appendix for a sample of this questionnaire). </s><s> The first section prompted the interviewees to discuss any skills theycould remember from their Engineering ESAP Course. </s><s> The second section focused on the participants' assignments. </s><s> The in terviewees reviewed each assignment and identified, for the researchers, examples of skills or st…
doc#0	outcomes, student-identified transfer and researcher-identified transfer in the partici pants' rated assignments diverge. </s><s> In (8), for example, the learning outcome in the assignments is rated strong for all the assignment submissions: 4.05, 3.55, and 3.98, respectively. </s><s> However, self-identified strong transfer of this learning outcome is referred to byjust 1participant(4%)in thefi…	question	one concerns transfer of the learning outcomes of the engineering ESAP course into students' written assignments of that course. </s><s> This involves the transfer of skills (learned skills) from the contextof the classroom and the coursebook to assessment (near temporal and knowledge domain contexts). </s><s> The results of the interviews and the assignment analysis demonstrate some evidence of …
doc#0	2010a) notes that with ESAP writing instruction, tasks, and contexts that are relatively similar should ultimately make transfer easier. </s><s> However, while this is evidence of transfer, the short period that passed between the context of learning and the context of assessment (near temporal context) means that this is not evidence of sustained transfer (far temporal domain), which is required…	question	one concerns whether learning outcomes of the engineering ESAP course transfer into students' writing in their engineering-specific course assignments and, if so, to whatextent. </s><s> This question involves transfer of skills (learned skills) from the context of the classroom and the coursebook to assessment in othercourses overa year (far temporal domain and near knowledge domain contexts). </…
doc#0	of transfer, the short period that passed between the context of learning and the context of assessment (near temporal context) means that this is not evidence of sustained transfer (far temporal domain), which is required to demonstrate that the use of such knowledge has become an ingrained habit and feature of a student'swritingover the long term. </s><s> The later part of our research question…	question	involves transfer of skills (learned skills) from the context of the classroom and the coursebook to assessment in othercourses overa year (far temporal domain and near knowledge domain contexts). </s><s> Overall, there was less transfer of the learning outcomes into students' other submissions (lab reports and log sheets) than transfer into the ESAP technical proposal assignment. </s><s> Of the …
doc#0	or sitedesigns. </s><s> PhDs, further, do notnecessarily need to bewritten inwhat might be termed traditional academic English. </s><s> Stewart's (2016) PhD Indigenous architecture through indigenous knowledge awarded by the University of British Columbia is an example of this in that it has almost no punctuation, no periods, no commas, and no semi-colons in his 52,438-word thesis. </s><s> Stewar…	question	then is, to what extent are these new forms and practices being accepted for PhDs as well as what will the 'dissertation of the future' look like, in what ways will it be different fromwhat students are writing today, and how will theystill meet the core criteria for the award of doctoral degrees? </s><s> English as a medium of instruction in settings in which the listeners are L2 users has led t…
doc#0	then compared with the more recent theses and dissertations drawing on the same framework for analysis as was applied to the early theses. </s><s> This analysis was then considered in relation to the concepts of prototype, family resemblances (Rosch,1983; Rosch & Mervis,1975; Swales,1990), and discussions of choice and constraint in academic writing (Devitt, 2004; Swales, 2004). </s><s> According…	question	, in this case a doctoral thesis. </s><s> Rosch's work, further, shows that prototypes have a common core at the centre andfadeoff atthe edges. </s><s> Atext, thus, maycontain features and characteristicswhich occur in many, but not necessarily every, instance of the text but still be a member of the particular genre category; that is, there will be a 'family resemblance' (Rosch & Mervis,1975; Wi…
doc#0	the factanal package; varimax rotation applied) confirmed that the items belonged to three different overarching scales (see Table 1), and a detailed analysis of the language questions again confirmedatwo-componentmodelforlanguage,namelycomprehensibility ("theteacher's English was easy to understand", "I struggled to understand the teacher's English") and accentedness ("the teacher sounded like a…	question	"the teacher has good English grammar" was excluded because it loaded equally (poorly) on both comprehensibility and accentedness. </s><s> All perceptual measures on the 9-point scales werecodedfrom1to9, with9 representing the most positive and 1 the least positive rating. </s><s> After responding to the attitude questions, the listeners heard the text again e one sentence at a time. </s><s> Afte…
doc#0	. </s><s> In in terviews, students characterized the intervention as useful but also time-consuming. </s><s> Im plications of the results will be discussed. </s><s> As recent research syntheses and volumes (Cumming, Lai, & Cho, 2016; Flowerdew & Li, 2007; Pecorari, 2013; Pecorari & Petric, 2014; Pecorari & Shaw, 2019b) indicate, integrating information from outside sources appropriately poses a s…	question	why L2 writers struggle with this skill. </s><s> Explanations for this in previous research include being overwhelmed bythelevel of difficulty of the source texts or thewriting task requirements (Currie,1998; Li & Casanave, 2012; Pecorari, 2010; Shi, 2004) and overuse of patchwriting in a variety of tasks in which L2 writers have to draw on in formation from mainly written outside sources when th…
doc#0	criticisms focused on two areas of concern for students. </s><s> The first related to time. </s><s> Students felt it simply took too long to complete the two parts of the intervention. </s><s> In addition, they found the tasks challenging and too difficult. </s><s> A quote from one of the participants probably best summarizes the duality of students' reaction to the intervention. </s><s> When ask…	question	for this study asked whether reading comprehension and vocabulary support lead to more appropriate source use in students' writing in terms of (1) appropriate paraphrasing, (2) an accurate representation of source information, and (3) source citation. </s><s> This study examined the effectiveness of a two-part pedagogical intervention in which part 1 focused on the accurate understanding of the s…
doc#0	whether students, with the aid of English for Academic Purposes (EAP) courses, are able to develop the academic commu nication skills necessary (i.e., genre knowledge) to become qualified professionals for their chosen field in English, while still being able to apply those skills in Russian and/or Kazakh. </s><s> The data presented in this paper are part of a larger mixed-methods study (Goodman,…	question	: to what extent and in what ways do students and alumni develop genre knowledge (Martin, 2009; Negretti & McGrath, 2018) in three languages, English, Kazakh, and Russian? </s><s> More specifically, in the present paper we respond to the following research questions: 1) To what extent do students feel they have developed genre knowledge in three languages? 2) How do students and alumni perceive t…
doc#0	ticipants concluded that the reason for this resistance was that their colleagues are not taught to give feedback, and they suggested there was a need for further practice and improvement in feedback skills. </s><s> In this paper we have sought to understand the extent to which student and alumni feel they have genre knowledge in English, Kazakh, and Russian, the educational processes they identi…	question	, about howstudents viewtheir development of genre knowledgein three languages, the survey data indicate that students see their development of field, tenor, and mode as subsets not only of genre knowledge but their overall proficiency in each language. </s><s> The quantitative and qualitative data also indicate that students are sufficiently so cialized to elements of genre knowledge in English …
doc#0	training and support for students in English-related majors (and likely in other disciplines as well). </s><s> Second, the study confirmed that Vietnamese university English majors read more digital texts on their electronic devices for entertainment purposes than for university study. </s><s> Unfortunately, from the perspective of reading for academic purposes, digital texts read for entertainme…	question	about how students in settings like Vietnam develop digital- (and print-) reading skills and strategies for academic purposes. </s><s> Future studies may want to explore the feasibility and effectiveness of alternative instructional approaches for addressing reading for academic purposes across the curriculum, possibly by (a) explicitly incorporating digital-literacy training into English-improve…
doc#0	⁄4 836) and individual student groups (year in the university). </s><s> We also analyzed data by grouping responses according tothetypesofuniversities inwhichparticipants wereenrolled: "GroupA"universities(N 1⁄48),locatedin thelargest Vietnamesecityinsouthern,central, andnorthernVietnam,and"GroupB"universities(N1⁄49),locatedinsmallerVietnamese cities. </s><s> In the section that follows, we repor…	question	#1). </s><s> In section 4.2, we report on students' text language (Vietnamese/English) reading habits (research question #2). </s><s> Five survey items (Table 5) targeted the text-medium reading habits of Vietnamese university students in English-related majors. </s><s> Survey questions sought data about (a) respondents' text-medium preferences when reading for different purposes, (b) amounts of …
doc#0	inwhichparticipants wereenrolled: "GroupA"universities(N 1⁄48),locatedin thelargest Vietnamesecityinsouthern,central, andnorthernVietnam,and"GroupB"universities(N1⁄49),locatedinsmallerVietnamese cities. </s><s> In the section that follows, we report the results of our analyses. </s><s> Results are divided into two sections. </s><s> In section 4.1, we report on students' text medium (print/digital…	question	#2). </s><s> Five survey items (Table 5) targeted the text-medium reading habits of Vietnamese university students in English-related majors. </s><s> Survey questions sought data about (a) respondents' text-medium preferences when reading for different purposes, (b) amounts of print and digital materials assigned by university lecturers, (c) university assignments for which respondents conduct in…
doc#0	reported encountering equal amounts of Vietnamese and English during academic Web searches. </s><s> Among Group B partici pants, 28%reportedreading moreVietnamesethanEnglishontheWeb;20%ofGroupAparticipantsreportedthesame(an8% difference). </s><s> The results of our analyses add to our understanding of the reading profiles of Vietnamese university students in English related majors. </s><s> In our…	question	(What are the reading habits of Vietnamese university students in English-related majors with regard to text medium: print/digital?) and our second research question (What are the reading habits of Vietnamese university students in English-related majors with regard to text language: Vietnamese/English?). </s><s> As part of our discussion, we recommend steps that can be taken to improve Vietnames…
doc#0	;20%ofGroupAparticipantsreportedthesame(an8% difference). </s><s> The results of our analyses add to our understanding of the reading profiles of Vietnamese university students in English related majors. </s><s> In our discussion, we focus on findings that are pertinent to reading for academic purposes (rather than reading for entertainment). </s><s> Our discussion is organized around findings fr…	question	(What are the reading habits of Vietnamese university students in English-related majors with regard to text language: Vietnamese/English?). </s><s> As part of our discussion, we recommend steps that can be taken to improve Vietnamese students' readiness for reading for academic purposes. </s><s> We are working under the assumption that our recom mendationsmayberelevant,withsomeadaptation,toterti…
doc#0	<s> By orienting the three main moves in this way, the information conveyed can quite easily be expressed in non-technical terms that the audience will understand and find relevant. </s><s> This supports Bondi et al.'s (2015: 3) point that making specialist knowledge relevant or interesting for non specialists is often accomplished by stressing the social dimension of knowledge rather than by del…	question	of terminology. </s><s> The official 3MT instructions advise contestants against using the specialised terminology of their field, but as terms represent concepts, speakers have to f ind ways of conveying these key concepts with minimal recourse to terminology. </s><s> This appears to be particularly an issue in science, due totheimportanceofcomplextechnicaltaxonomies,whereourspeakersarefacedwith…
doc#0	(e.g.Hyland,2002),theyarewidelyusedinacademicgenrestoarouseinterest,raiseissues,andstructurethediscourse,albeit withverydifferentfrequenciesdependingonthegenre. </s><s> Table9givesthefrequenciesinourtwodatasetsandshowsthat whereastheyaretotallyabsentinthePhDAbstracts,theyareaprominentfeatureofthetalks,withafrequencyofover50per 10000words,andareusedbythree-quartersofthespeakers(23outof30). </s><s>…	question	addressed directly in the second person to the audience, involving them in a pseudo-dialogue: (15) Can you remember learning to write at school? </s><s> (SSHT6) (16) Would you believe me if I told you this was my brain on drugs? </s><s> (ScT1) Moreover, questions, like stories, can be used to bookend the talk, as the question asked in the orientation move at the outset is returned to in the termi…
doc#0	). </s><s> Not only are the titles of several talks formulated as questions (cf. above, Titles), some speakers also choose to open their talk with a question addressed directly in the second person to the audience, involving them in a pseudo-dialogue: (15) Can you remember learning to write at school? </s><s> (SSHT6) (16) Would you believe me if I told you this was my brain on drugs? </s><s> (ScT…	question	asked in the orientation move at the outset is returned to in the termination move at the end, whereit is answered bythe speaker. </s><s> The initial question triggers the audience's memories and appeals to their personal experiences and thoughts, turning the talk into a joint effort at exploring the question at issue until an answer can be proposed at the end of the talk: (17) [Opening words]Rem…
doc#0	with a question addressed directly in the second person to the audience, involving them in a pseudo-dialogue: (15) Can you remember learning to write at school? </s><s> (SSHT6) (16) Would you believe me if I told you this was my brain on drugs? </s><s> (ScT1) Moreover, questions, like stories, can be used to bookend the talk, as the question asked in the orientation move at the outset is returned…	question	triggers the audience's memories and appeals to their personal experiences and thoughts, turning the talk into a joint effort at exploring the question at issue until an answer can be proposed at the end of the talk: (17) [Opening words]Rememberthelasttimeacoldwentaroundyouroffice? </s><s> Hasiteverbotheredyouthatsomepeopleget completely wiped out where others just get the sniffles? </s><s> (ScT5…
doc#0	remember learning to write at school? </s><s> (SSHT6) (16) Would you believe me if I told you this was my brain on drugs? </s><s> (ScT1) Moreover, questions, like stories, can be used to bookend the talk, as the question asked in the orientation move at the outset is returned to in the termination move at the end, whereit is answered bythe speaker. </s><s> The initial question triggers the audien…	question	at issue until an answer can be proposed at the end of the talk: (17) [Opening words]Rememberthelasttimeacoldwentaroundyouroffice? </s><s> Hasiteverbotheredyouthatsomepeopleget completely wiped out where others just get the sniffles? </s><s> (ScT5) (18) [Closing words] So, do some strains of HIV make people sick more quickly than others? </s><s> In the UK HIV epidemic the answer is no. </s><s> (S…
doc#0	typical of popularisations, for example, paraphrases and analogies from everyday life, as well as more genre-specific devices such as the use of scenarios. </s><s> The recontextualistion strategies used to engage the audience's interest include a number of interactional procedures designed to create proximity with the audience, as well as various personalisation strategies and attention-getting d…	question	raising and empathetic stories. </s><s> Several of these devices exploit features typical of informal discourse such as casual language, an interactive syntax, jokes and references to popular culture. </s><s> Speakers are at pains to present the scientific content of the research in the most appealing and stimulating way possible, and to portray themselves as approachable people with concerns tha…
doc#0	to rate how much theyhadimprovedoneachoftheitemsafterthecourseusingasix-pointLikert-typescale(cf.Appendix1andTable10forthe f inal version of the needs analysis questionnaire and the satisfaction survey). </s><s> The teacher questionnaire includes a total of 50 items and begins with some general questions on the respondents' background (e.g. age, gender, nationality, teaching experience), which co…	question	at the end of each block for the cohort to elaborate on those aspects they deem necessary. </s><s> These blocks of items are the following: theoretical underpinnings of bilingual education (with 6 items which tap into respondents' knowledge of models, variants, incentives, and research outcomes of EMI), language competence (through 19 items, this section delves into the linguistic needs of teache…
doc#0	relationships with his more experienced colleagues. </s><s> Consequently, these interactions are likely to have influenced what Burgess and Ivanic (2010) call the microgenetic construction of Renzo's discoursal-self. </s><s> According to Burgess and Ivanic (2010) the discoursal self is constructed in the specific act of writing and has both autobiographical and relational dimensions. </s><s> In o…	question	of final draft re-workings bya senior investigator or the productofRenzo'sownbeliefsaboutwriting. </s><s> Researchintothesemicro-level cognitiveinteractionsandtheirinfluenceon voice development (Fogal, 2019b) are, therefore, promising areas for future research. </s><s> Ashasbeenshown,Renzo'suseofself-mentionconstructionsbecomesmoreproductiveandvariedacrosstime. </s><s> Moreover, this productivity…
doc#0	220). </s><s> Interestingly, Renzo tends to construct a practical agency in his discussions to a greater degree than is seen in the baseline, although this tendency decreases over time (see Table 5). </s><s> Drawing on Dressen-Hammouda's notion (2008) of "specialized embodied frames" (p.236), it appears that, at an early stage, Renzo embodies "the idea that knowledge is built on experiment, induc…	question	asked about his initial feeling toward writing for scientific purposes, Renzo commented that in the early stages of his career his enjoyment was doing rather than writing the science. </s><s> I suggest that this focus on doing is reflected in his discoursal tokens of self-mention. </s><s> Well, at the beginning was very difficult because I had never done anything like that before, and yeah I mean…
doc#0	. </s><s> Not only do students who read academic texts require knowledge of vocabulary at a high level, such as words at the 5000 and academic word levels, but their reading f luency and knowledge of syntax and morphology also need to be well developed. </s><s> The models which represent the differ ences between general and academic reading skills will be referred to as the General model and the …	question	: RQ: How do morphological awareness and vocabulary knowledge influence the reading comprehension and academic achievement of English L2 university students in Ghana? </s><s> In light of previous research findings (Stoffelsma & Spooren, 2019; Guo et al., 2011; Wilson-Fowler & Apel, 2015), the following hypotheses support the research question: H1: There is a serial mediation relationship between …
doc#0	reading skills will be referred to as the General model and the Academic model. </s><s> The conceptual model, which combines both General and Academic components, is presented in Fig. 1. </s><s> The study will attempt to answer the following research question: RQ: How do morphological awareness and vocabulary knowledge influence the reading comprehension and academic achievement of English L2 uni…	question	: H1: There is a serial mediation relationship between English L2 students' morphological awareness and their Cumulative Grade Point Average (CGPA), which is mediated through their general and academic vocabulary knowledge and their general and academic reading proficiency. </s><s> H2: There is a positive effect of students' morphological awareness on their general and academic vocabulary knowled…
doc#0	frequency, and derived-word frequency (Carlisle & Stone, 2005). </s><s> The IRT analysis of the morphological awareness measure by Wilson-Fowler and Apel (2015) indicated that the relative difficulty of the target items on the DST could not be explained by the fact that some were one-shift, two-shift or no-shift items. </s><s> The measurement did also not control for complexity of the sentence st…	question	as to what makes certain test items more complex than others, and at what level of vocabulary knowledge or reading comprehension this could have an impact. </s><s> An analysis of the actual morpho-complexity of VLT and IELTS test items would also help in interpreting the differences between the general and academic models. </s><s> In spite of the fact that 47 different mother tongues were reporte…
doc#0	, and 64% taught in EMI when the survey was administered. </s><s> Most participants had experience teaching at Master's (88%) and PhD (68%) levels, and 28% had experience with international certificates and training programs at graduate level. </s><s> Little over half of the participants (57%) reported involvement in student admission, and 74% had experience with international student supervision…	question	formulation and order. </s><s> In the final version, the interviewincludedquestionsthataskedparticipantsabouttheirroleswithintheirdepartment/program,theprocessesfor international graduate student admission, and their survey responses. </s><s> Sixteen interview sessions with volunteers were held at the participants' convenience. </s><s> The participants came from different faculties (Science, Huma…
doc#0	and qualitative methods, all were observational. </s><s> An observational study may well reveal data (whether through quantitative results like numbers of publications, or qualitative patterns like authors' and reviewers' self-reported experiences and views) suggesting that scholars for whom English is a second (or third, fourth, etc.) and non-dominant language face relatively more difficulty com…	question	to what extent the disproportionately lower number of publications from the former groupmaybeduetoalackofinstitutionalresources,ratherthanlinguistic prejudice. </s><s> Similarly, it is notknowntowhat extent authors mayperceive second-language publishing as difficult not because of actual difficulty, but because a traditional perspective that focuses on nonnative-ness as a "deficit" may discourage…
doc#0	, that would be a concrete manifestation of linguistic injustice. </s><s> Hyland (2016a) argued that reviewers do not do thisdspecifically, that reviewers are able to separate linguistic factors from judg ments of scholarly quality, and that papers generally do not get rejected because of language alone. </s><s> However, Strauss (2019) reported that reviewers do appear to carry language-based ass…	question	of whether biases about languageinfluencereviewerjudgmentsofmanuscriptsisonethatoughttobetestedexperimentally,ratherthan through introspection or interviews. </s><s> This is what Politzer-Ahles et al. (2016) proposed as a potentially fruitful approach to testing whether one form of linguistic injustice occurs. </s><s> Fortunately, experimental methods already exist for testing implicit biases. </…
doc#0	. </s><s> Theacademicchallengesinternationalstudentsexperiencedueto the educational culture differences could be erroneously interpreted as language difficulties. </s><s> Interview data confirmed andelaboratedonsurveyfindingsregarding theacademicdimension. </s><s> Lecturers emphasizedthe importance of both productive and receptive English skills for mastery of knowledge and success in EMI courses…	question	regarding the utility of standardized EAP test scores (e.g. TOEFL, IELTS, CAP, CPE), should they be required for admission of both domestic and international students to the graduate EMI programs at UCPH, the consequences based on the four contextual dimensions discussed above are considered. </s><s> In terms of the academic dimension, requiring standardized EAP scores will be useful to screen ou…
doc#0	learning and other educational experiences are varied. </s><s> Based on findings about the socio-cultural dimension of the context, however, these requirements do not help eliminate international students' learning challenges in EMI, because students' challenges are not attributed only to their language proficiency but also to their disciplinary background and familiarity with the educational cul…	question	related to UCPH lecturers' perceptions of the current English language requirements for admission to graduate EMI programs. </s><s> Although most lecturers believed that these lan guage requirements were appropriate, they also thought the requirements were a formality and part of the administrative procedure. </s><s> Moreover, many lecturers found students' academic and disciplinary background mo…
doc#0	speakers, may struggle with such is sues), if such misinterpretationproblems turn outtobemorepervasiveamongnon-nativespeakersthannativespeakersthen they could also contribute to linguistic injustice. </s><s> This is just one example; surely there are many possible mechanisms by which linguistic injustice might occur, and the present paper only tested evidence for one of them. </s><s> For any othe…	question	of linguistic injustice? </s><s> There are really two questions at play in therecent debateoverlinguistic injustice: whether itexists at all, and whether it is worthresearchingor talking about. </s><s> The present study challenges the notion that linguistic injustice does not exist at all: even though the statistical results are inconclusive, they at least suggest that linguistic bias may be occu…
doc#0	unnecessary given Fig. 8. </s><s> Indeed, Fig. 8 also seems unnecessary. </s><s> (22) I just don't get the point of this (23) The authors report results from pages 16e26. </s><s> This section reflects what I would brutally call 'death by figures' In these examples, and others like them, reviewers are criticising the soundness and veracity of the presentation, holding up weaknesses to criticise sp…	question	we addressed concerns the writer's use of explicit markers of epistemic and attitudinal stance in these reviews. </s><s> While the opinions of the reviewers on the submitted texts are unambiguously expressed through the keywords and focus of the criticism, the ways writers step into their texts to express a stance is a key component of evaluation. </s><s> Hyland (2005b, p. 176) describes stance a…
doc#0	(47) Maybe the authors should cite a reference intended for non-mathematicians instead of Akaike (1974), which I guess that they have read and understood. </s><s> (48) Perhaps my greatest criticism of the paper is the tendency of the authors to make an argument and then to almost immediately contradict themselves repeatedly. </s><s> Wehave been at pains to point to the directness and insensitivit…	question	concerns what lexical features distinguish these harsh reviews from other academic genres. </s><s> The basic concept here is keyness: the idea that a word form or cluster of words that are statistically more frequent in a corpus than expectedarekeytoit. </s><s> Theydistinguishthecorpusandrepresent"what itboilsdownto...oncewehavesteamedoff the verbiage, theadornment, theblahblahblah"(Scott&Tribble…
doc#0	survey to their departmental listservs and by posting flyers advertising the survey on message boards and at bus stops aroundcampus. </s><s> Atotalof145studentswhometbothinclusioncriteriacompletedthesurveyduringathree-weekwindowin November2017. </s><s> Studentswereinformedontheopeningpagethatsurveycompletionwouldindicateconsenttoparticipatein the research. </s><s> A survey attempt was considered …	question	. </s><s> Questions that allowed morethan one response are identified as such. </s><s> Following the close of the survey window, I contacted 46 participants whohadindicated willingness to participate in a follow-up interview,1 and eight students agreed to participate in interviews conducted between January and March 2018. </s><s> Before the interviews, each student provided informed consent and c…
doc#0	on citizenship status were collected, these f indings suggest a large presence at the university of transnational studentsdincluding immigrants, children of immigrants, refugees, and expatriatesdwho often constitute an invisible category within domestic enrollment figures (Tardy, 2015). </s><s> Indeed, because the university does not include data on students' language backgrounds or immigration s…	question	asked about students' reasons for using proofreading. </s><s> Participants could select multiple reasons and could also write in other responses. </s><s> The majority indicated using proofreading to improve their writing skills (69.7%; n 1⁄4 101), and almost half indicated that their goal was to get higher grades (46.2%; n 1⁄4 67). </s><s> Additional reasons were that an instructor or advisor had…
doc#0	'(n1⁄443)reasons for pursuing proofreading. </s><s> Among the interview participants, two had been prompted to seek proofreading by a research supervisor, and the others had sought proofreading on their own initiative to ensure clear writing and effective communication. </s><s> Some expressed concern about their writing containing features that would mark them as L2 writers; Elena, for instance, …	question	concerned the nature and extent of proofreading students had received. </s><s> This was examined through survey questions about the types of corrections students had received and types of documents for which they had pursued proofreading. </s><s> Again, the NES and NNES student groups gave similar reports. </s><s> The majority of students in both groups had received proofreading for a course assi…
doc#0	to previous research associating substantive editing with NNESs, the majority of reports of substantive editing in this study came from NESs (cf. Lines, 2016). </s><s> About 90% of students (n 1⁄4 66) who reported having received either type of substantive correction also indicated familiarity with the university's policy on academic integrity, signifying that they may have either misinterpreted …	question	and meant to indicate that the proofreader had helped them with rephrasing, summarizing, and/or paraphrasing their ownwritingratherthanperformingthesetasksforthem. </s><s> Inaddition, itwasnotpossibletoconfirmwhethersubstantive edits were applied to graded coursework, a limitation of the survey tool. </s><s> Nevertheless, these ambiguities are consistent with the "ethical grey area" (Harwood et a…
doc#0	)wereinternationalstudents(comparedto41.4%ofthetotalsample, n 1⁄460), and 54.5% of the paying group (n 1⁄4 12) identified as NNES students (compared to 29.7% of the total sample, n 1⁄4 43). </s><s> However, these findings should be interpreted with caution because the paying group constituted such a small portion of the survey sample. </s><s> In addition, there were few differences between the pa…	question	, the NES and NNES groups' survey results differed substantially in two respects. </s><s> The greatest difference pertained to students' relationships with their proofreaders. </s><s> When asked toindicatehowtheyhad founda proofreader (multiple selections allowed), students in the NES group were almost three times as likely to report that the proofreader was a friend or family member (75.5%; n 1⁄…
doc#0	lectures, including lecture transcripts with metadata, content structuring, and navigational features. </s><s> The linguistic analysis revealed that the OCW lecturers used considerably more I-you patterns to engage with students on an interpersonal level than the MICASE lecturers. </s><s> The findings provide insights into how OCW lectures can be effectively leveraged for improving lecture compre…	question	as inferior to more interactive and student-centered teaching methods (DiPiro, 2009; Huba&Freed,2000), theyarenonethelessthemostefficientwaytoteachlargenumbersofstudents,especially whenconsidering that most universities are financially unable to offer exclusively small class sizes that foster higher levels of active student participation (deWinstanley & Bjork, 2002; Parini, 2004). </s><s> Moreove…
doc#0	goal of helping L2 learners to improve their lecture listening skills. </s><s> Much of the research on authentic lecture discourse from the perspective of EAP is based on recorded and transcribed lectures delivered in traditional classroom settings, which has led to a well-consolidated body of literature that has provided key insights into its linguistic features. . For example, thanks to the ava…	question	tags (e.g. Perez-Llantada, 2005), hedging and vagueness indicators (e.g., Lin, 2010), idioms (e.g., Simpson & Mendis, 2003), colloquial language (Deroey & Taverniers, 2011), and humor (Nesi, 2012). </s><s> Studies of lecture discourse have also focused on features that encode lecturer-audience interaction, which has been widely recognized as an important strategy to enhance learning and increase …
doc#0	in the table, the lecture transcripts are particularly deserving of attention. </s><s> First of all, it is important to note that across the plethora of OCWresources nowavailable globally, the systematic provision of transcripts of recorded lectures in online courses with no fees or enrollment requirements appears to be relatively rare, likely due to the costs and logistical aspects involved in t…	question	refers to the underlying rationale behind MIT's and Yale's choice to provide transcripts. </s><s> In the case of Yale, transcripts are produced to offer the fullest and most integrated learning experience that is accessible to all (D. Kleiner, founding director of Yale Open Courses, personal communication, July 16, 2014), which is especially helpful for the hearing impaired and for nonnative spea…
doc#0	important development for the promotion of educationworldwide, but also a useful resource for EAP research and practice, with particular reference to lecture comprehension. </s><s> From a generic perspective, lectures accessed via OCWor attended in person clearly have much in common in terms of setting (classrooms), participants (lecturers and audiences of learners), and communicative purpose (in…	question	1), hence supporting their characterization as "a new twist on an old genre" posited in the title of this article. </s><s> Of particular interest is the availability of the lecture transcripts that are moving towards an increasing incorporation of metadata and content structuring, as well as interactive navigational features that give learners morecontrol overthe lecture experience. </s><s> In th…
doc#0	much more than amereaccessory tothe video. </s><s> The OCWlecturetranscript mayeven beevolving intoa newgenre orsubgenre in its own right, somewhere between the orally delivered lecture and a written textbook. </s><s> Interestingly, research has indicated that lecture transcripts are generally perceived as useful by students (Bain, Lund-Lucas, & Stevens, 2012), which may lead to a more consolidat…	question	2), there were no clear indications that the online "destination" of the former could be linked to more or less lecturer-audience interaction. </s><s> The OCW lecturers made no verbal reference either to OCW or future digital access to the lecture, nor did they mention or demonstrate any particular awareness of being recorded for this purpose. </s><s> Indeed, they seemedtoconductthemselvesasinany…
doc#0	2017), and Korean(Shin, 2019). </s><s> These studies represent an important step forward that allows for a greater understanding of how L2 English users of varying linguistic backgrounds make use of LBs and may lead to the identification of new production tendencies associated with each L1 group. </s><s> However, issues of corpus comparability have prevented many of these studies from providing f…	question	findings in manyof thesestudies orlimited thevalidityof their results, particularlyas it relates to the identification of L1 related tendencies. </s><s> For example, in studies which have compared L1 and L2 users, there has often only beenonegroupofL2Englishuserstargetedineachstudy(e.g., Allen, 2011; Bychkovska& Lee,2017; Chen& Baker,2010; Shin, 2019). </s><s> With no alternative group of L2 Engl…
doc#0	since each of these L1 groups frequently register in EAP programs in North America, results from the current study wereseenaspotentiallybenefitingalargeportionof theL2Englishstudentcohort. </s><s> WithL1ChineseandFrenchusersof English having beenpreviously targeted, results from the present study mayalso add further confirmatory findings regarding L1 related production tendencies. </s><s> In cont…	question	guiding this study: How does the use of lexical bundles in the L2 English academic writing of L1 Arabic, Chinese, and French students differ? </s><s> The main corpora used in this study were compiled from an unpublished collection of undergraduate student writing (Appel & Szeib, 2018). </s><s> All essays were submitted as the final component of a semester long, intensive (6 h per week) EAP course…
doc#0	, p.398e399), we adopt the label EMEMUS in lieu of the more extended EMI (English-medium instruction), as the former is conceptually wider in that it is inclusive of diverse research agendas, pedagogical approaches and of different types of education (e.g. online education, teacher professional devel opment, undergraduate or postgraduate levels). </s><s> Furthermore, the concept is more transpare…	question	, which is understood as multilingual in its widest sense, either as a reflection of top-down policy regulations or bottom-up classroom practices. </s><s> It also recognises that English as medium goes hand in hand with other linguistic repertoires used in multilingual settings; and, finally, this label indexes overtly that our focus is on the tertiary level. </s><s> To date ROAD-MAPPING has been…
doc#0	strand through two different emails (first message and gentle reminder) amounted to 14 lecturers (53.8%). </s><s> This relatively high response rate somewhat validated the use ofopen-endedquestionsasdatagatheringinstrument. </s><s> Quantitatively, therewas,however,greatdiversityin the length of the responses provided across participants. </s><s> Overall, lecturer responses amounted to a total of …	question	4, whereby lecturers had to identify perceived differences between the texts produced by students writing in Spanish (L1) and students writing in English (L2). </s><s> The average length of this response amounted to 210 words. </s><s> However, it must be noted that lecturers seemed to conflate many ideas in this response that went beyond the original question, probably because it was the last que…
doc#0	. </s><s> Overall, lecturer responses amounted to a total of 6822 words e the longest lecturer response was 601 wordslong, andtheshortest199words. </s><s> Interestingly, outof thefourquestionsformulated, the one that triggered the longest response was question 4, whereby lecturers had to identify perceived differences between the texts produced by students writing in Spanish (L1) and students wri…	question	, probably because it was the last question in the email. </s><s> References to Erasmus stu dents, their language proficiency, and their writing ability were mentioned on several occasions. </s><s> Complaints were also made about the amountof workthatgrading SAWentailed, and howtime consumingitwas. </s><s> In away, question4 was seen as "food for thought" for most surveyed lecturers. </s><s> Tabl…
doc#0	a total of 6822 words e the longest lecturer response was 601 wordslong, andtheshortest199words. </s><s> Interestingly, outof thefourquestionsformulated, the one that triggered the longest response was question 4, whereby lecturers had to identify perceived differences between the texts produced by students writing in Spanish (L1) and students writing in English (L2). </s><s> The average length o…	question	in the email. </s><s> References to Erasmus stu dents, their language proficiency, and their writing ability were mentioned on several occasions. </s><s> Complaints were also made about the amountof workthatgrading SAWentailed, and howtime consumingitwas. </s><s> In away, question4 was seen as "food for thought" for most surveyed lecturers. </s><s> Table 1 is included in order to summarise the ma…
doc#0	and collocations used by the surveyed lecturers, and the fourth column aligns the previous categories with the ROAD MAPPING dimensions. </s><s> Following the same order as in the theoretical review, I will start with the PP dimension, which is addressed in the four open questions, and then proceed by describing the other five dimensions and their intersections with regards to faculty views of SAW…	Question	1, lecturers reported that the more numerical subjects (such as Accounting, Statistics or Mathematics) usually concerned short exercises or calculations (see Nesi & Gardner, 2012, p. 37 for a summary of the genre families in business studies). </s><s> In contrast, lecturers of the more qualitative course subjects (such as Economic History, Marketing, or Business Law) respondedthat answers pertain…
doc#0	or practiced in most of the courses. </s><s> As the keywords listed on Table 1 show, writing mostly consisted of "exercises, short an swers/essays, calculations or multiple-choice exercises" produced in exam situations (see Breeze & Dafouz, 2017). </s><s> This means that student academic writing in the undergraduate EBS degree surveyed, as in many undergraduate programmes, is prin cipally used "t…	Question	2), responses were also highly diverse. </s><s> Therefore, while8outofthe14lecturersreferredtoaclearstructure,logical argumentation,goodreasoningandthepresenceofsubject specific terminology as keyelements in a goodtext, the remaining 6 foregrounded that a goodtext had tobewrittenin "good English." </s><s> The terms "good English" (11), "well-written/structured" (4) and "consistent" (2) appear mor…
doc#0	valued in student texts (Question 2), responses were also highly diverse. </s><s> Therefore, while8outofthe14lecturersreferredtoaclearstructure,logical argumentation,goodreasoningandthepresenceofsubject specific terminology as keyelements in a goodtext, the remaining 6 foregrounded that a goodtext had tobewrittenin "good English." </s><s> The terms "good English" (11), "well-written/structured" (…	Question	3). </s><s> Generally speaking, a precise description of what is meant by "good English" or "well-written" was not developed further but several references to spelling and grammar were found here. </s><s> Such references nonetheless were phrased from totally opposite viewpoints: Ex 3e[atext] should be clear (students tend to beat around the bush when they don't knowsomething), well-structured and…
doc#0	fact that studentsmaydrawontheexampleoflocallyproducedmodeltextsformorenationally-orientedcourses(e.g.Spanishtax system or Spanish business law) and, subsequently, write their research projects in line with their local requirements, may result in the presence of hybrid genres and 'blended' student practices (Brown, 2017). </s><s> The end of this sectionwill address the pedagogical implications de…	Question	2 where respondents were asked to spell out what they valued in students' text. </s><s> From the content analysis conductedit was observed thattheselecturers tendtoconceptualise Englishmainlyfroman EFLperspective. </s><s> In other words, studentsareexpectedtoproduce"goodEnglish"texts, often alignedwith standardacademicEnglish andthus generally check spelling and grammar (see Jenkins, 2014, pp.134…
doc#0	change in perspective was also found operating in the opposite direction, with one lecturer commenting that, after some years of experience in the bilingual strand, she introduced explicit scaffolding strategies to support her students: Ex 8eAsstudents' texts are often poor and disorganised, I give them textual models and bilingual glossaries so that they follow the model andusethewordscorrectly.…	Question	4 (i.e. perceived differences between the students' texts in the L1and L2 classrooms) pinpointed Erasmus students as producing higher quality texts. </s><s> In this respect, 9 of the 14 lecturers attested language proficiency differences between the local and the international students as the example below describes: Ex 9-Erasmusstudents mayknowless [content] but have better "soft skills" [in Eng…
doc#0	and teaching instructions to address the differences due to gender and faculty. </s><s> This is because among the four interrelationships singled out by PLS-MGA, only two (UL/TO and TA/TO) had relativelylow total effects and might require special attention. </s><s> Therefore, as far as identifying areas for improvement in the curriculum development, the significant difference exhibited by female …	question	of which EAP skills students perceived as the major contributors to their learning and transfer, we compared results from the formative model assessments of CUE Round 1 and CUE Round 2. </s><s> Students' perceived weighting of EAP skills towards their learning and transfer can be interpreted from the outer weights of formative indicators that had reached statistical significance, since the outer …
doc#0	how informal, or less structured texts tend to avoid GM. </s><s> The systematic analysis detailed below introduces learners to the basics of GM and demonstrates how this resource can expand the meaning potential of a given statement, enabling writers to express themselves more effectively. </s><s> On13February 2017, the leaders of The United States and Canada, Donald Trump and JustinTrudeau (Trud…	question	, Trump and Trudeau's responses diverge signif icantly in structure and in style (Table 2). </s><s> At the beginning of the workshop, weshowstudents the video excerptof the two leaders' responses. </s><s> Before jumping into the analysis, we ask for their impressions on the ways Trump and Trudeau use language. </s><s> Without fail, students highlight how Trudeau's response is more sophisticated, …
doc#0	of speaking at a press conference, Trump decided to issue a press release, the statement could be written as "Take 4", as illustrated in Table 8. </s><s> In this version, we have added some contextual background information (e.g., When discussing an issue as complex as border security) to set the stage and inform the reader about what the press release is responding to. </s><s> In spoken discours…	question	). </s><s> Whenweare writing, we are unsure when our audience will read our text and thus, we need to direct them to the topic we will be discussing. </s><s> As we move away from the immediacy of a spoken interaction, our language also shifts from the dynamic'verb-heavy' languagefoundinTrump'soriginaltomorestatic,'noun-heavy' expression. </s><s> Notably,this movefrom Trump's original to the langu…
doc#0	in the numerator. </s><s> The authors therefore argue in favor of measures that are based on actual (and more fine-grained) linguistic categories, such as finite dependent clauses along with its subcategories (e.g. conditional clauses, relative that clauses) (e.g. Biber & Gray, 2016; Biber et al., 2011; Biber, Gray, Staples, & Egbert, 2020). </s><s> Using these measures, Biber et al. (2011) noted…	question	the reliability of clausal measures for assessing proficiency in novice ac ademic writing, and concluding that phrasal measures are preferable. </s><s> This finding was confirmed in Kyle and Crossley's (2018) study where it was shown that phrasal complexity indices are better predictors of writing quality than both global andclausal indices. </s><s> Similarly, other studies have noted that nounpr…
doc#0	, there is a clear difference between the clause-based measure and the T-unit-based one for complex nominals, with the clause based measure being the most important predictor. </s><s> As can be seen from Fig. 9 below, the difference results from lower scores on average in the learner data. </s><s> The figure displays the dispersion across all the texts, with each data point marked bya black dot. …	question	as towhythereis such a largedifference between the clause-based measure of complex nominals and the T unit based one may seem puzzling at first, especially as these measures were highly correlated in our investigations of the wholedata set. </s><s> However, it would appearas if the answerlies in one important difference between the measures that proved to be central when comparing the learners an…
doc#0	School I don't know if they have that. </s><s> Twohundredandsixtytwostudentsoutof702(37%)commentedthatEMIprogrammesshouldprovidelanguage-support classes, mostly referring to the dual focus of EMI programmes;toteach both content and English ("it is the best way", "wecan know more in this way", "English support classes are beneficial for me", "Help them understanding well about the lecture", and "I…	question	, after "English" and "students". </s><s> Many responses related to the necessity of English proficiency to acquire the content ("If not, the students will fail to understand the lecture with low language capacity"; "It helps students to remember the words if the words appear many times"; "it will helps us learn knowledge in other fields in English, which can help us broaden our horizon and learn…
doc#0	which emerged during the corpus search, including synonyms for salient items, were also added to the list to expand students' repertoire of move-related language (e. g., the study's aim/purpose/goal ... is to...; these findings show/reveal/demonstrate, etc.). </s><s> Additionally, sentence examples and short text extracts were selected and slightly adapted to contextualize language items in both …	question	items each) which help facilitate the recognition and recall of language items from the 'language focus' tabs following Laufer, Elder, Hill, andCongdon's(2004)taxonomy. </s><s> Recognition activities are offered first. </s><s> Theyelicit and enhance recognition of meaning/form of salient language items (including move-specific language structures) that are sensitive to Russian EFL learners' needs…
doc#0	while for teachers it is 3.91 (SD 1⁄4 0.87). </s><s> Also, lower values assigned to items 9 and 10 (feedback) by some students and teachers indicate that this aspect was perceived as problematic. </s><s> Participants' written comments shed more light on the usability-related issues that arose. </s><s> The major challenge for five students and five teachers (32% of all participants) concerned the …	question	items. </s><s> As S18 explained, "Arrows are not always visible and there is a desire to push 'submit' when it [a task] is only 1/4 completed". </s><s> Furthermore, four teachers reported a need for key concepts and target language items to be visually enhanced, while two students and one teacher complained about the small font size of input materials and the 'submit' button in online tasks. </s>…
doc#0	orientations of obligation shown in Table 1. </s><s> The Sketch Engine interface was employed for this purpose. </s><s> This interface allows users to compose sophisticated queries using corpus query language. </s><s> The aim in composing such queries was to retrieve as many instances as possible of the expressions while limiting the retrieval of irrelevant instances. </s><s> The objective was al…	question	tagged as a modal verb. </s><s> Relevant instances of the semi-modal verbs have to and need to5 were found by searching for the relevant forms (e.g. have, has) and the tags relating to present tense uses. </s><s> The query procedure for retrieving the main exponents of the other orientations shown inTable 1 was more complicated, however, since more variables had to be taken into account. </s><s> …
doc#0	infinitival purpose clause which explains why the relevant act is necessary, a pattern of argumentation also noted by van Linden and Verstraete (2011) and discussed in more general terms by Lee (2010). </s><s> Since it is key to the identification of such instances that the promised act actually follows, it was necessary to read the proceeding text to check whether or not this happened. </s><s> (…	question	, it is first necessary to define standardisation. </s><s> (3041a) It is interesting to note here that while the reader in (3) is directed to carry out a cognitive act of considering, in (4) the imposition is less direct and more in line with the hypothetical nature of certain acts (Hyland, 2002; see Section 2). </s><s> While the reader is not expected to 'define' (or explain) the concept in ques…
doc#0	during this period ... (0144c) (4) In order to address this question, it is first necessary to define standardisation. </s><s> (3041a) It is interesting to note here that while the reader in (3) is directed to carry out a cognitive act of considering, in (4) the imposition is less direct and more in line with the hypothetical nature of certain acts (Hyland, 2002; see Section 2). </s><s> While the…	question	, the implication is that anyone in this situation would need to define 'standardisation', much in the way that the description of research focus acts does not imply that the reader is thereby committed to replicating the procedure. </s><s> CE(cognitive emphatic) instances are thosewhere theexpressionofobligationis used todrawattentiontotheimportance of a specific point; this is typically achieve…
doc#0	and semi-modals are utilised to draw attention to important points. </s><s> Four patterns of use were identified for modals and semi-modals. </s><s> The first of these is in introductory it structures followed by a passive verb, a structure only found with CE and CR functions but not with RF or RW. </s><s> This is a noteworthy structure since it allows the writer to suggest the importance of 'not…	question	(here, forecasting of demand) is important without saying exactly who is responsible for undertaking it. </s><s> The other patterns of use involve the pronouns one and we with a 'generic' function (Quirk et al., 1985, p. 387), which again allow writers to avoid mentioning a specific agent who is obliged. </s><s> The overall picture with CE instances, then is that writers are not simply avoiding r…
doc#0	the limited range of verbs that occur after the expression of obligation. </s><s> Instances of obligation with the CE function are indeed rather conventionalised. </s><s> It is possible to divide the verbs found into two main semantic sets e cognitive acts such as note, bear in mind and communicative acts e say, mention and point out. </s><s> CRinstances, like CE, play an important part in succes…	question	, with the student here seeking to persuade the reader that the definition which follows is necessary before a response to the question can be provided. </s><s> This type of rhetorical device serves to demonstrate disciplinary knowledge as well as audience awareness. </s><s> Like CE instances, therefore, CR expressions require judicious use, since this is a movethat drawsattention towhat the stud…
doc#0	conventionalised. </s><s> It is possible to divide the verbs found into two main semantic sets e cognitive acts such as note, bear in mind and communicative acts e say, mention and point out. </s><s> CRinstances, like CE, play an important part in successful student academic writing as a strategy for linking ideas together and thereby building arguments while demonstrating subject knowledge. </s>…	question	can be provided. </s><s> This type of rhetorical device serves to demonstrate disciplinary knowledge as well as audience awareness. </s><s> Like CE instances, therefore, CR expressions require judicious use, since this is a movethat drawsattention towhat the student is trying to achieve, that is, 'position' their reader (Hyland, 2002). </s><s> The delicate nature of this task is reflected in the …
doc#0	of aspects of the use of expressions of obligation. </s><s> It is of course important to focus on the main forms available to express obligation and how they might index different meaningsorbeassociatedwithdifferentfunctions. </s><s> TheactivityshowninFig.3aimstogetstudentsto'notice'(Schmidt,1990) the forms associated with the expression of CE and consider to what extent they might vary. </s><s> …	question	is by means of asking them to complete the expressions, although other ways of encouraging noticing could be considered. </s><s> EAP students may need to have their attention drawn tothe availability of forms beyond modal verbs, and indeed to be shown that modal verbs themselves commonly occur in passive constructions and with introductory it when expressing obligation, as in the exercise in Fig.…
doc#0	similar contexts andstylistic conventions, such as transition sentences froman argumentativeessaytoa letterofcomplaint. </s><s> ForYayli, these instances highlighted the potential for "students [to] go beyond having a genre awareness" to "recontextualizing their genre awareness to build a cross-genre awareness through which they can transfer some skills from one genre to other genres" (p.127). </…	question	of how students transform their un derstanding of writing when encountering unfamiliar genres and less-structured classroom genre tasks.3 In composition studies, the connection between prior genre knowledge and transfer is largely viewed through the lens of Beaufort's (2007) model, with genre perceived as a portal (Yancey, Robertson, & Taczak, 2014) through which students transfer learning. </s><…
doc#0	'texts, relating themin aprincipledwaytotherelevant meaningpotentialson which theydraw' (Macken-Horarik, 2008, p. 46). </s><s> Bourke (2005: 93) disagrees and states that the use of metalanguage should beviewedas'complexjargon' becauseattimesitisover-technical and hinders learning. </s><s> However,the present papersupports the position that metalanguage is a 'powerful navigational toolkit', and e…	question	addressed in this paper is: Howdoteachersexplicitlyteach LCLthrough theuseofSFL-informedmetalinguistic resourcessuchasregister, periodicity and nominalisation in their classroom? </s><s> By focusing on three metalinguistic resources, register, nominalisation and periodicity, the findings shed light on un derstanding language as functional, illustrating how knowledge is constructed through languag…
doc#0	; Polias & Forey, 2016; Schleppegrell, 2018, pp.1e11). </s><s> For example, register was used to identify meaning making in the English classroom for presentations, in the PE classroom for the descriptions of performance and in an assembly with respect to greetings and casual conversation. </s><s> Register appeared to be a useful SFL metalinguistic resource commonly used by teachers and students …	question	such as, 'What's the nominalised form?' </s><s> as shown in the Classroom Interaction 3, from a Y11 PE Theory class. </s><s> (3) Classroom interaction: Focusing on nominalisation in the PE theory class PE T: Can we change 'apart from' into a more technical way? </s><s> S: Except from PE T: Right, yeah, great, except from is a great word. </s><s> What's the nominalised word of except? </s><s> So i…
doc#0	awareness of both teachers and learners. </s><s> Data from joint construction where the teacher explicitly taught thematic progression in the geography class is used to illustrate the teaching of periodicity (see Fig. 7). </s><s> Finally, students were able to independently produce their written assignments where they were consciously considering information flow. </s><s> Amodeltext is used to de…	question	. </s><s> A six mark question is one of the highest scoring items in a PE GCSE written examination, i.e. a short essay question (see Forey & Cheung, 2019). </s><s> The six-mark response required the students to discuss 'optimumweight' and 'factors that have an impact on body weight'. </s><s> The teacher started by introducing an exemplary text and using highlighters to map the hyperTheme and orga…
doc#0	teachers and learners. </s><s> Data from joint construction where the teacher explicitly taught thematic progression in the geography class is used to illustrate the teaching of periodicity (see Fig. 7). </s><s> Finally, students were able to independently produce their written assignments where they were consciously considering information flow. </s><s> Amodeltext is used to deconstruct the text…	question	is one of the highest scoring items in a PE GCSE written examination, i.e. a short essay question (see Forey & Cheung, 2019). </s><s> The six-mark response required the students to discuss 'optimumweight' and 'factors that have an impact on body weight'. </s><s> The teacher started by introducing an exemplary text and using highlighters to map the hyperTheme and organisation of the text, as shown…
doc#0	geography class is used to illustrate the teaching of periodicity (see Fig. 7). </s><s> Finally, students were able to independently produce their written assignments where they were consciously considering information flow. </s><s> Amodeltext is used to deconstruct the textual organisation in a Year 11 (aged 15e16 years old) GCSE PE theory class. </s><s> The teacher explicitly taught the hierarc…	question	(see Forey & Cheung, 2019). </s><s> The six-mark response required the students to discuss 'optimumweight' and 'factors that have an impact on body weight'. </s><s> The teacher started by introducing an exemplary text and using highlighters to map the hyperTheme and organisation of the text, as shown in Fig. 6. </s><s> Asillustrated in Fig. 6, the student included a keyasareferenceforhisanalysiso…
doc#0	in phraseological research is a cause of great confusion. </s><s> The study of phrases was well advanced in eastern Europe before researchers elsewhere became aware of its existence, resulting in a plethora of terms for the same type of expression confounded by differences in use of some of those terms. </s><s> One person's 'idiom' may therefore be another person's 'phraseological unit'. </s><s> …	question	); to restricted collocations (e.g. a thorny question); to figurative idioms, whose meaning is transparent and can be deduced from the literal meaning (e.g. ring a bell); to pure idioms, which are opaque to those unfamiliar with them (e.g. red herring)(Howarth, 1998, p. 164). </s><s> The difficulty in definition lies in determining both where the term 'idiom' fits on this continuum, and which ter…
doc#0	<s> The study of phrases was well advanced in eastern Europe before researchers elsewhere became aware of its existence, resulting in a plethora of terms for the same type of expression confounded by differences in use of some of those terms. </s><s> One person's 'idiom' may therefore be another person's 'phraseological unit'. </s><s> An overview of the prevailing terms from a phraseological pers…	question	); to figurative idioms, whose meaning is transparent and can be deduced from the literal meaning (e.g. ring a bell); to pure idioms, which are opaque to those unfamiliar with them (e.g. red herring)(Howarth, 1998, p. 164). </s><s> The difficulty in definition lies in determining both where the term 'idiom' fits on this continuum, and which term to use. </s><s> Common terms are "figurative idioms…
doc#0	content and quality of notes. </s><s> A recent paper by Siegel (2018a) reviewed various methods for assessing quality of notes and tentatively promoted the information unit (IU) as the mostobjectivemethodcurrentlyavailable (briefly, an IU is "smallest unit [of information] one can judge as true or false" (Anderson, 2014, p.104); a fuller discussion of IUs is available in the Background section). …	question	. </s><s> Another issue with this method of evaluation of notes is that the EAP teacher is likely not an expert in the field of the lecture and thus may be unable to determine levels of importance within the delivered content. </s><s> In addition, the notion of an IU seems toimply that all IUs are of equalvalue within anygiven lecture, which is unlikely the case. </s><s> The present paper aims to…
doc#0	of agreement for Text 1 is "slight" (0.01e0.20)," and for Text 2 is "fair" (0.21e0.40). </s><s> Despite the slight increase for Text 2, these figures are clearly lower than an agreeable ideal. </s><s> Thus, before we can propose IUs as an objective measure of notetaking, it would be necessary to refine how ratings are carried out and to reach a type of collegiate understanding through collaborati…	Question	2. </s><s> RQ2- What factors impact language teacher-researchers' (TR) decisions regarding the importance of IUs in lectures? </s><s> The following summaries of the self-reported recalls describe the main findings from the TR accounts. 1. </s><s> What approach did you use to tackle the task? </s><s> The fiveTRsapproached the task similarly to rate the IUs. </s><s> TR1 thought about how the inform…
doc#0	how important infor mation was through its relative positioning in the text. </s><s> As each TR seemed to look for different things in the IU, clearer directives in deciding how IUs should be identified in academic preparation courses are needed. </s><s> However, indicating to students how their work will be evaluated, or referring to their own prior experiences of notetaking (learning styles, pr…	question	must again be asked "can we objectively grade students' notes?" </s><s> 3. </s><s> What was your experience (pros) of using the IU rating scale? </s><s> ThefiveTRsalsoreportedontheirpositiveexperiencesofusingtheIUratingscale. </s><s> TR1,whohadthemostpriorexperience in developing and using the system in previous projects, observes that it is important to consider how information is pre sented in …
doc#0	resulted in inter-rater reliability ratings of slight to fair, the current study did not show that the TRs were able to consistently rate IUs according to this standard measurement. </s><s> However, the improvement between the first text and second text in both consistency (as measured by the number of bands from the mode)andincreasesinreliability (as measured byFleiss' kappa) suggests that a fut…	question	of the "expert opinion". </s><s> While the TRs in this study have extensive experience in EAP, none of them is an expert in the topics addressed by the texts; thus, future studies utilizing IU ratings by experts in the field (ideally lecturers rating their own content), may help confirm that the TRs' ratings are valid. </s><s> SomeissueswiththeuseofIUsalsoaroseduringthe IUrating activities. </s><…
doc#0	. </s><s> 'Initially, I was concerned about all of the above [face validity, metalanguage, complexity]. </s><s> Now, I find that this metalanguage helps the students see writing as more than just a mechanical task.' </s><s> 'Generally, the situation has been fine in terms ofanalysing the language but this is true after teaching the course a fewtimes. </s><s> The worry, however minorof notbeing ab…	question	.' </s><s> Interestingly, another shows how their own acceptance of the approach is led by the students' accepting it first: 'Initially I was doubtful of 'thematic progression' but after attempting to understand it further I found the students were convinced on it too. </s><s> But I had to believe in it myself first. </s><s> At times this topic can be challenging and even now I do get it mixed up…
doc#0	reported here drawon 3online surveys administered at the end of threeconsecutivesemesters. </s><s> Students were asked to answer an online survey composed of five open ended and multiple choice questions to collect their perceptions of the approach and its impact (see Appendix 3). </s><s> Each semester the whole cohort (approximately 700 students per semester) was invited and overall, 327 respond…	Question	2). </s><s> Of the 273 respondents who provided qualitative comments on the question of relevance (Question 3),170 students commented on the usefulness of the EGAP module for their specific disciplinary writing tasks: 'The skills and knowledge I have learnt in this module are very useful in my discipline/applicable to my modules.' </s><s> 'Very useful in essay writing modules, but still applicabl…
doc#0	<s> Students were asked to answer an online survey composed of five open ended and multiple choice questions to collect their perceptions of the approach and its impact (see Appendix 3). </s><s> Each semester the whole cohort (approximately 700 students per semester) was invited and overall, 327 respondents from a range of disciplines completed the survey. </s><s> Alarge majority of the responden…	question	of relevance (Question 3),170 students commented on the usefulness of the EGAP module for their specific disciplinary writing tasks: 'The skills and knowledge I have learnt in this module are very useful in my discipline/applicable to my modules.' </s><s> 'Very useful in essay writing modules, but still applicable in engineer report writing.' </s><s> 'Yes. </s><s> It gives me a greater understand…
doc#0	answer an online survey composed of five open ended and multiple choice questions to collect their perceptions of the approach and its impact (see Appendix 3). </s><s> Each semester the whole cohort (approximately 700 students per semester) was invited and overall, 327 respondents from a range of disciplines completed the survey. </s><s> Alarge majority of the respondents were positive about the …	Question	3),170 students commented on the usefulness of the EGAP module for their specific disciplinary writing tasks: 'The skills and knowledge I have learnt in this module are very useful in my discipline/applicable to my modules.' </s><s> 'Very useful in essay writing modules, but still applicable in engineer report writing.' </s><s> 'Yes. </s><s> It gives me a greater understanding to why academics ma…
doc#0	paragraphs.' </s><s> Others made generalizations about their disciplinary discourse requirements to explain their perception of lack of relevance: 'Engineers do not really require to have good-writing skills. </s><s> Engineers nowadays just out-source our writing to someone more capable to complete for us.' </s><s> 'Engineering does not require as much of some of the techniques but some technique…	Question	4). </s><s> Also, the systematic, coherent categorization of knowledge about language was mentioned. </s><s> 'Very useful knowledge' 'Different ways to approach academic writing which I never knew before'. </s><s> 'The thematic progression has been in my mind every time I write my assignment. </s><s> Things weren't in that way before.' </s><s> 'It allows us to be more aware of the language we use…
doc#0	, contributing to an increase in the performance gap between English as an additional language (EAL) students and their non-EAL peers (Abedi & Gandara, 2006). </s><s> This study presents the outcome of a collaborative project between Psychology, Sociology, and EAP instructors teaching within a pathway program at a Canadian university combining first-year university courses with language-linked EA…	question	(MCQ) exams. </s><s> To investigate the effects of linguistic complexity, the research team analyzed whether unpacking MCQs by reducing the linguistic complexity in test questions improves comprehension for EAL students. </s><s> Our findings indicate that EAL students are more likely to score higher on unpacked assessment questions, highlighting the importance of reducing the complexity of langua…
doc#0	with the challenges posed by disciplinary discourse (Moore, 2007). </s><s> The application of SFL theory along with the close collaboration between instructors in the program aim to help students identify, comprehend and adopt disciplinary practices that allow students to acquire and demonstrate their knowledge of course content in the various disciplines they study (Ferreira & Zappa-Hollman, 201…	question	(MCQ) exams. </s><s> Psychology and Sociology instructors teaching within the program have reported that the EAL students from our transitions program require additional time to complete MCQexams,ask moreclarifying questions, and score lower on such exams compared to students admitted directly into first-year UBC programs. </s><s> These observations of differences in student performance are suppo…
doc#0	. </s><s> In comparison to the academic written discourse students are expected to engage in, language use revolving around key concepts in the classroom is typically identified and unpacked to aid understanding and learning. </s><s> Given this natural attention to using more unpacked forms of language in the classroom, along with the relative lack of emphasis on reducing the linguistic complexit…	question	and thus better demonstrate their content knowledge. </s><s> This intervention must be understood within the contextofour program,particularly with the academiclanguage support in mind. </s><s> The foremost goal of this study is to determine the usefulness of this intervention on student test performance; however, the broader goal of our program is to produce learners who are capable of not only …
doc#0	to North America. </s><s> This cultural knowledge was identified by two EAP instructors in the program based on 7e10 years of experience teaching EAL learners in higher education institutions. </s><s> Once the complex MCQs were identified and unpacked, students in Psychology and Sociology courses received both complex (original) and unpacked (revised) versions of MCQs on each of their exams throu…	question	: To what extent does unpacking multiple choice questions support EAL students' ability to comprehend and demonstrate their knowledge? </s><s> In order to answer this research question, we collected data from a group of first-year EAL international students completinganArtsorManagementdegreewhoattendedaspecializedpathwayprogramattheUniversityofBritishColumbia in Western Canada. </s><s> Students a…
doc#0	. </s><s> Once the complex MCQs were identified and unpacked, students in Psychology and Sociology courses received both complex (original) and unpacked (revised) versions of MCQs on each of their exams throughout twoterms. </s><s> Our goal was to determine whether such unpacking impacts comprehension, and therefore performance on unpacked test items. </s><s> Thus, this study attempts to address …	question	, we collected data from a group of first-year EAL international students completinganArtsorManagementdegreewhoattendedaspecializedpathwayprogramattheUniversityofBritishColumbia in Western Canada. </s><s> Students attending this program are academically strong and meet the competitive scholastic re quirements for entry tothe university. </s><s> They do not, however, meet the linguistic requiremen…
doc#0	entry peers in the same courses, we endeavour to provide them with the greatest possible opportunity to demonstrate their content knowledge on assessments. </s><s> Assessments should not be designed to unintentionally test language proficiency (Abedi et al., 2004) but rather should prioritize the testing of content knowledge. </s><s> Throughout two university terms, Psychology and Sociology instr…	question	or problem, for complexity based on the three criteria described above: nominal group density, the inclusion of less frequent vocabulary, and ideas that appeared to require some degree of cultural knowledge specific to North America. </s><s> The EAP instructors then identified and selected five complex MCQ stems per test based on these three criteria, and unpacked them to reduce the complexity in…
doc#0	to student comprehension of test items. </s><s> Thus, in addition to reducing nominal group complexity, less commonly used academic vocabulary was also identified and substituted for a more frequently used synonym where possible through frequency checks using COCA. </s><s> Finally, any questions which included references requiring specific North American cultural background knowledge were also ex…	question	stems, with explicit explanations of cultural references comprising a small minority of items. </s><s> In most questions, lexical density was reduced and clausal complexity was increased as nominal groups were unpacked. </s><s> Halliday and Matthiessen (2014) calculate lexical density by dividing the number of lexical items by the number of clauses. </s><s> In the example below, following Hallida…
doc#0	tail, it is: The research team conducted the study across six separate classes of introductory (100-level) Sociology and Psychology courses, three classes in the fall 2017 term and then an additional three classes in the spring 2018 term. </s><s> Ineach term,students were assessed with three midterms and a final exam in each course. </s><s> For each exam, five questions were selected and revised …	question	versions through two-stage randomized exams. </s><s> As Fig. 2 shows, each examhadtwoversionswiththeunpackedandcomplexquestionsinoppositequestionorder. </s><s> Forthe f irst 5minutes of each exam, students completed exam part 1 only (the supplement), consisting of a set of five questions on a separate cover page. </s><s> Every question in this supplement was part of the research data. </s><s> For…
doc#0	midterms and a final exam in each course. </s><s> For each exam, five questions were selected and revised by the EAPinstructors through the steps discussed above. </s><s> Each exam included both the revised and original versions of these f ive questions, and all students completed all question versions through two-stage randomized exams. </s><s> As Fig. 2 shows, each examhadtwoversionswiththeunpa…	question	in this supplement was part of the research data. </s><s> For every exam, there were two different versions of this supplement as explained above. </s><s> Half of the class received exam supplement version A (consisting of Q1unpacked, Q2 complex, Q3 unpacked, Q4 complex, Q5 unpacked), and half of the class received exam supplement version B(consisting of Q1complex,Q2unpacked,Q3complex,Q4unpacked,…
doc#0	versions of this supplement as explained above. </s><s> Half of the class received exam supplement version A (consisting of Q1unpacked, Q2 complex, Q3 unpacked, Q4 complex, Q5 unpacked), and half of the class received exam supplement version B(consisting of Q1complex,Q2unpacked,Q3complex,Q4unpacked,Q5complex). </s><s> Studentscouldnotvieworcommencethe remainder of the exam until they completed th…	question	at the same time. </s><s> The two-stage randomized exam procedure was also implemented to account for the effect of receiving question types in acertain order. </s><s> Foranygiven MCQ,halfof theclasscompletedthecomplexversionfirst andtheotherhalfof the class completed the unpacked version first. </s><s> All examquestions countedtowardstudents'examscoreforthecourse.2However,onlystudentswhooptedint…
doc#0	, Q2 complex, Q3 unpacked, Q4 complex, Q5 unpacked), and half of the class received exam supplement version B(consisting of Q1complex,Q2unpacked,Q3complex,Q4unpacked,Q5complex). </s><s> Studentscouldnotvieworcommencethe remainder of the exam until they completed this supplement and it had been collected by a member of the teaching team. </s><s> This procedure ensured that students would not have …	question	types in acertain order. </s><s> Foranygiven MCQ,halfof theclasscompletedthecomplexversionfirst andtheotherhalfof the class completed the unpacked version first. </s><s> All examquestions countedtowardstudents'examscoreforthecourse.2However,onlystudentswhooptedintothestudy had their aggregated, anonymized MCQ responses analyzed. </s><s> Each instructor in the study used the same Scantron template…
doc#0	for participation in the project. </s><s> To respect students' limited time, the study was also designed to ensure that participation did not require additional effort beyond what was expected of students for their course assessments. </s><s> The study received approval from the Behavioural Research Ethics Board at the associated university and was designated as a minimal risk study. </s><s> To e…	question	is about assess mentquestionwording, weusedtestitemsastheunitofanalysis,notstudents. </s><s> Eachtestitem,irrespective of being unpacked or not, has a unique level of difficulty based upon content of the question and student interaction with the question. </s><s> To use students as the unit of analysis would make the assumption that all items are equally difficult across time and students; as suc…
doc#0	assessments. </s><s> The study received approval from the Behavioural Research Ethics Board at the associated university and was designated as a minimal risk study. </s><s> To estimate the effect of unpacking on students' ability to demonstrate their knowledge on MCQs, we fit a multi-level logistic regression model controlling for student across time. </s><s> Given that our primary research quest…	question	and student interaction with the question. </s><s> To use students as the unit of analysis would make the assumption that all items are equally difficult across time and students; as such, it is more appropriate to focus on the item level. </s><s> Table 1 details the number of items and students that were included in the study. </s><s> For our analysis we have a total of eight test periods possib…
doc#0	from the Behavioural Research Ethics Board at the associated university and was designated as a minimal risk study. </s><s> To estimate the effect of unpacking on students' ability to demonstrate their knowledge on MCQs, we fit a multi-level logistic regression model controlling for student across time. </s><s> Given that our primary research question is about assess mentquestionwording, weusedte…	question	. </s><s> To use students as the unit of analysis would make the assumption that all items are equally difficult across time and students; as such, it is more appropriate to focus on the item level. </s><s> Table 1 details the number of items and students that were included in the study. </s><s> For our analysis we have a total of eight test periods possible across one year (two terms); however, …
doc#0	eight test periods possible across one year (two terms); however, not all students will have data for all test periods since the number of testing periods is defined by individual instructors. </s><s> As such, this provides further justification for the inclusion of time period as a necessary nesting variable. </s><s> For each itemi of studentj at timek we estimated the odds ratio of a student an…	question	correctly if the question is unpacked. </s><s> Odds ratio values are on a scale of 0 to positive infinity. </s><s> An odds ratio of 1 corresponds to no effect, meaning a student would be equally likely to answer either an unpacked orcomplexquestion correctly. </s><s> Odds ratio greater than 1 corresponds to a positive effect, and values between 0 and 1 correspond to a negative effect. </s><s> Mai…
doc#0	across one year (two terms); however, not all students will have data for all test periods since the number of testing periods is defined by individual instructors. </s><s> As such, this provides further justification for the inclusion of time period as a necessary nesting variable. </s><s> For each itemi of studentj at timek we estimated the odds ratio of a student answering theitem correctly if…	question	is unpacked. </s><s> Odds ratio values are on a scale of 0 to positive infinity. </s><s> An odds ratio of 1 corresponds to no effect, meaning a student would be equally likely to answer either an unpacked orcomplexquestion correctly. </s><s> Odds ratio greater than 1 corresponds to a positive effect, and values between 0 and 1 correspond to a negative effect. </s><s> Main effects were tested usin…
doc#0	and tangible effect on the language choices of our students in achieving their disciplinary objectives. </s><s> The small sample size of the student writing has to be seen as a limitation of this short practice-based paper, and the results have to be seen as indicative of possible differences in student writing, which should be tested against a larger corpus of student writing. </s><s> It is hope…	question	of how 'real-world' (realised through material process types and concrete participants) or 'theoretical' (realised through relational processes and abstract participants) business reports should be gets to the heart of much of the research into academic writing for Business (Forman & Rymer,1999; Freedman, Adam, & Smart,1994; Gruber, 2004; Yeung, 2007), and other applied subjects such as Engineeri…
doc#0	this is a case of involuntary compulsory economic interaction. </s><s> In [3], the student admits that the concepts economic interaction and the difference betweenvoluntaryand involuntary economic interaction are difficult to understand, then uses the case of China losing its sovereignty in The Treaty of Xin-chou to understand them: [2] The farmer's land is requisitioned and transformed into stat…	question	we'd like to ask after reading this article is probably thatdwhat is economic interaction, then we went to another onedwhat is the difference between voluntary and involuntary economic interaction. </s><s> Maybe it'sa little bit hard for us to get the key point from the official explanation, but we can learn from several simple examples. </s><s> For instance, There was the most numerous unequal t…
doc#0	% Strongly Agreeing that "The materials (e.g. lecture notes, PPTs, readings and/or other handouts) provided by the instructor were useful to enhance my knowledge of the course." </s><s> As mentioned in the Methodology section, both groups had received instruction in the agnation patterns by the end of the course, and so we believe at least some of this high result in student satisfaction was from…	Question	1). </s><s> Perhaps predictably given the small numbers involved, the only place of statistically significant difference in the assessmentoutcomes occurred in the category inwhichthe phenomenonwasexplicitly taught, andthis was not enough in this case to produce a statistically significant difference in the overall marks. </s><s> Addressing Research Question 2, we suggest that the materials for in…
doc#0	in student satisfaction was from the adjusted materials and explicit instruction and materials. </s><s> Thepresentresearch showssomesuccessintheoutcomesofemployingthisinstructionforthestudentgroupsinquestion (as per Research Question 1). </s><s> Perhaps predictably given the small numbers involved, the only place of statistically significant difference in the assessmentoutcomes occurred in the ca…	Question	2, we suggest that the materials for instruction could be developed further. </s><s> The under standing of coding and decoding lexicogrammatical relations is a difficult process for even experienced grammarians, let alone first-year undergraduate students in a foreign language environment concentrating on the discipline of economics. </s><s> The materials, then, could be redesigned to simplify th…
doc#0	a longitudinal learner corpus on curriculum-bound topics which may cast new light on language competence progression and on the interface of content and language at different L2 competence levels. </s><s> The study emanates from a longitudinal learner corpus (BIMAP corpus) compiled bythe authors which is used herefor the exploration of the paths, conditions and processes of language development i…	Question	1. </s><s> Has there been any evolution in L2 academic language during the study time frame, as revealed by the computerised analysis of structural parameters (lexicogrammar and syntax)? </s><s> As the time points of data gathering mark the onset and maturation of discourse development, it is essential to identify whether or not there is a transition from basic interpersonal communicative skills …
doc#0	, as revealed by the computerised analysis of structural parameters (lexicogrammar and syntax)? </s><s> As the time points of data gathering mark the onset and maturation of discourse development, it is essential to identify whether or not there is a transition from basic interpersonal communicative skills (BICS) to cognitive academic language proficiency (CALP) in the students' narratives. </s><…	Question	2. </s><s> Has there been any evolution in L2 academic language during the study time frame, as revealed by the computerised analysis of functional parameters (discourse)? </s><s> The intention here is to inquire into the functional evolution over time, i.e. the cognitive discourse categories used in narratives, and into whether or not there have been any changes. </s><s> Should this be the case,…
doc#0	functional evolution over time, i.e. the cognitive discourse categories used in narratives, and into whether or not there have been any changes. </s><s> Should this be the case, the degree in which these changes are accounted for in the analysis provided by the software tool will be examined. </s><s> A look is also taken at how a new language architecture, as described by the software metrics, ca…	Question	3. </s><s> Has there been any evolution in L2 academic language during the study time frame, as revealed by the computerised analysis of genre-related parameters? </s><s> The aim here is to explore the metrics that measure the narrative make-up of the texts under studydnarrativity, text easability, word concreteness, etc.dand if and how they incorporate characteristics of mature discourse, i.e. f…
doc#0	(14e15 years old), Tests 3 and4 in thetenth grade (15e16 years old)and Test 5 in the twelfth grade (17e18 years old). </s><s> The topics were as follows: 9/11 and the Clash of Civilisations, the Avant-Gardes, the Industrial Revolution, the American Independence and the Spanish Civil War. </s><s> All the tests lasted 40min and included guidelines on the topic and the minimum length of writings. </…	question	. 2. </s><s> To indicate causes and consequences relating to the concept or historical period. 3. </s><s> To take a personal stance on the historical implications of the event. </s><s> Neither were students allowed to use any supplementary material nor were consultations permitted. </s><s> In the tests, they were asked to give an account of the historical content that they had learnt as part of t…
doc#0	foregrounding and backgrounding of interpretation (see Schleppegrell & Oliveira, 2006). </s><s> That said, the evolution shown here denotes changes in complexity and f luency, whichis usually followed byaccuracy (see Lahuerta, 2017, on error rates in CLIL as opposed toEFL). </s><s> Immersion seems to be an adequate context for remedying formal errors and, in any case, given that content is anchor…	question	shifted the focus from the structural architecture of the narratives to their functional value. </s><s> Syntax and vocabulary metrics do not only reveal the discursive fabric but also its communicative value. </s><s> Genres are con structed on lexicogrammatical features and functions on the proper articulation of words and structures. </s><s> For example, counterfactuals as expressed by condition…
doc#0	that if the naïve developing historical prism of less mature students is characterised by asynchronicity, causal simplification, presentism or lack of abstraction, they gradually develop a personalist, complex and less anecdotal under standing of history after years of schooling via an L2 (see Carretero & Van Alphen, 2014; Voss & Carretero, 2000). </s><s> Admittedly, however, functional analysis …	question	inquired into style shift. </s><s> As borne out by the statistical data, there was a gradual evolution towards a moreexpositorystyle, thus hinting at an adequatematuration in the students' prose. </s><s> Expository texts are knowntoconveymoreconceptualinformation. </s><s> Theyarealsomoredemandingforreaders,sincecoherenceisnotprovidedby episodic information as in stories, but by abstract discursiv…
doc#0	allowed us to load the sub-corpora and retrieve the n-grams without requiring pre-processing tools. </s><s> Based on the harvested n-grams, Stylo extracted a vector for each text and combined all the vectors in a frequency table used for cluster analyses in unsupervised experiments involving Bootstrap Consensus Trees (BCT) (Eder, Rybicki, & Kestemont, 2016). </s><s> BCT runs virtual cluster analy…	question	, we analyzed how functional language was realized in terms of knowledge structures (KS) and language functions in the genre sub-corpora of the ITA corpus. </s><s> All six structures were observed in all three genres. </s><s> Figure 1, which is based on the relative frequencies of the KS-annotated units in each genre, shows similar frequencies for the structures across Lab, Recitation, and Lectur…
doc#0	, this is equal to that constant, probability of x given y, probability of y), and a moderate association with KS3_setting_rules (e.g., the denominator can never be zero). </s><s> For the Lecture, strong association can be attributed to KS4_narrating (e.g., The people on the island had no contact with the people from other places) and moderate to KS4_reporting (e.g., the author says). </s><s> No …	question	was concerned with functional language use in different disciplines, specifically Chemistry, Physics, and English. </s><s> As in the comparison of curriculum genres above, KS4_SEQUENCE occurred most frequently, and KS1_CLASSIFICATIONwasusedtheleast(Fig.5). </s><s> Thefrequencyof the remainingfour structures ranged between13%and21%. </s><s> A discernible difference can be detected in Fig. 6 where …
