# Supplementary material for: Navigating the landscape of academic prose: A corpus-driven inquiry into rhetorical preferences and their pedagogical implications for advanced L2 writers
Source: PLoS One. 2026 Mar 5;21(3):e0343739. doi: 10.1371/journal.pone.0343739 (PMC12962540; doi:10.1371/journal.pone.0343739)
Supplement: S1 File — This compressed file contains the complete dataset and analysis details underlying the study, organized into four folders: 1. GN Reference Table: Contains the initial lists of general nouns. 2. Detailed Data of Each Semantic Groups Including Selection Process: Documentation of the data selection steps and detailed statistics for each group. 3. Data of Semantic Groups after Selection: The final categorized datasets used for analysis. (ZIP) [file pone.0343739.s001.zip › S1 File. supplementary materials/Detailed Data of Each Semantic Groups Including Selection Process/DISCUSSION/ICAWEC/questions N100.xlsx]

## Sheet: collx
method name: collx
corpus: user/nawec100t/nawec100t
subcorpus: -
concordance size: 543
query: Query:[lc=""questions"" & tag=""N.*""]
Collocate	Freq	Coll. freq.	T-score	MI	logDice
research	115	2914	10.5518	5.96211	10.0902
interview	16	232	3.96328	6.76742	9.40195
open-ended	10	27	3.15687	9.19245	9.16711
guiding	10	41	3.15407	8.58978	9.1321
following	12	382	3.39429	5.63294	8.73165
closed	7	20	2.64097	9.11083	8.67036
open	7	92	2.62374	6.9092	8.49674
polar	6	10	2.44691	9.88844	8.47383
raise	6	59	2.43424	7.32772	8.35134
multiple-choice	5	8	2.2338	9.94733	8.21602
follow-up	5	58	2.21965	7.08935	8.09071
these	20	2008	4.1879	3.97579	8.00508
raises	4	21	1.99335	8.23309	7.86045
ask	4	53	1.98322	6.89748	7.78083
asking	4	71	1.97753	6.47566	7.73791
answer	4	115	1.9636	5.77991	7.63806
choice	4	138	1.95632	5.51688	7.58849
audience-oriented	3	6	1.72986	9.6254	7.4843
answering	3	16	1.7262	8.21037	7.45826
important	6	579	2.29985	4.03295	7.45311
These	5	570	2.0747	3.79251	7.20169
asked	3	186	1.66407	4.67121	7.07519
four	3	339	1.60815	3.80523	6.80033
specific	3	531	1.53798	3.1578	6.51618
three	3	673	1.48608	2.8159	6.33703
two	4	1156	1.6341	2.45048	6.26953
some	3	1012	1.36218	2.22737	5.98226
The	7	3756	1.74706	1.55778	5.73757
with	6	5009	1.15497	0.92006	5.14617
or	4	3543	0.87856	0.83465	5.00353
the	31	36807	1.38287	0.41191	4.76538
of	18	25704	0.40734	0.14562	4.49006
to	7	18454	-1.76971	-0.73889	3.59387
and	8	22904	-2.29784	-0.85791	3.48288
,	16	46703	-3.39127	-0.88582	3.4721
)	5	16143	-2.33412	-1.03129	3.29558
.	6	27131	-4.56223	-1.51729	2.82872
in	3	17454	-4.64719	-1.8809	2.44949
