# Supplementary material for: Navigating the landscape of academic prose: A corpus-driven inquiry into rhetorical preferences and their pedagogical implications for advanced L2 writers
Source: PLoS One. 2026 Mar 5;21(3):e0343739. doi: 10.1371/journal.pone.0343739 (PMC12962540; doi:10.1371/journal.pone.0343739)
Supplement: S1 File — This compressed file contains the complete dataset and analysis details underlying the study, organized into four folders: 1. GN Reference Table: Contains the initial lists of general nouns. 2. Detailed Data of Each Semantic Groups Including Selection Process: Documentation of the data selection steps and detailed statistics for each group. 3. Data of Semantic Groups after Selection: The final categorized datasets used for analysis. (ZIP) [file pone.0343739.s001.zip › S1 File. supplementary materials/Detailed Data of Each Semantic Groups Including Selection Process/DISCUSSION/ICAWEC/questions N50.xlsx]

## Sheet: collx
method name: collx
corpus: user/nawec50t/nawec50t
subcorpus: -
concordance size: 201
query: Query:[lc=""questions"" & tag=""N.*""]
Collocate	Freq	Coll. freq.	T-score	MI	logDice
open	10	49	3.15437	8.64428	10.3561
research	44	1211	6.54013	6.15451	9.99591
open-ended	5	12	2.23333	9.67403	9.58722
guiding	3	10	1.72911	9.2001	8.86386
survey	4	170	1.95665	5.52768	8.46472
five	3	82	1.7079	6.16448	8.4403
test	3	138	1.69141	5.4135	8.17982
following	3	187	1.67698	4.97513	7.98505
such	4	540	1.86229	3.86025	7.46667
all	3	519	1.57922	3.50244	7.09311
these	4	847	1.78399	3.21085	6.96658
The	4	1780	1.54605	2.1394	6.04799
to	4	7821	0.00544	0.00393	4.03025
of	5	11920	-0.48291	-0.2821	3.75671
and	3	10046	-1.22629	-0.7723	3.26205
,	6	23600	-2.46469	-1.00447	3.04623
the	4	16428	-2.18957	-1.0668	2.97859
.	3	13256	-2.17156	-1.17233	2.86889
