# Supplementary material for: Navigating the landscape of academic prose: A corpus-driven inquiry into rhetorical preferences and their pedagogical implications for advanced L2 writers
Source: PLoS One. 2026 Mar 5;21(3):e0343739. doi: 10.1371/journal.pone.0343739 (PMC12962540; doi:10.1371/journal.pone.0343739)
Supplement: S1 File — This compressed file contains the complete dataset and analysis details underlying the study, organized into four folders: 1. GN Reference Table: Contains the initial lists of general nouns. 2. Detailed Data of Each Semantic Groups Including Selection Process: Documentation of the data selection steps and detailed statistics for each group. 3. Data of Semantic Groups after Selection: The final categorized datasets used for analysis. (ZIP) [file pone.0343739.s001.zip › S1 File. supplementary materials/Detailed Data of Each Semantic Groups Including Selection Process/EXAMPLE/CAWEC/case C.xlsx]

## Sheet: collx
method name: collx
corpus: user/cawec98w/kk
subcorpus: -
concordance size: 402
query: Query:[lc=""case"" & tag=""N.*""]
Collocate	Freq	Coll. freq.	T-score	MI	logDice
Guan's	8	39	2.82374	9.23652	9.21537
intrinsic	6	19	2.44685	9.85896	8.86729
qualitative	9	350	2.96033	6.24064	8.61534
this	40	4071	6.10566	4.85268	8.1949
our	11	1433	3.1697	4.49653	7.61787
This	10	2252	2.92011	3.70686	6.94798
a	46	15130	6.02373	3.16036	6.60061
the	119	52330	9.27742	2.74139	6.20843
two	5	2164	1.90697	2.76437	5.99662
The	9	4897	2.44491	2.43417	5.79842
in	6	26414	-1.21754	-0.58213	2.87416
