# Supplementary material for: Navigating the landscape of academic prose: A corpus-driven inquiry into rhetorical preferences and their pedagogical implications for advanced L2 writers
Source: PLoS One. 2026 Mar 5;21(3):e0343739. doi: 10.1371/journal.pone.0343739 (PMC12962540; doi:10.1371/journal.pone.0343739)
Supplement: S1 File — This compressed file contains the complete dataset and analysis details underlying the study, organized into four folders: 1. GN Reference Table: Contains the initial lists of general nouns. 2. Detailed Data of Each Semantic Groups Including Selection Process: Documentation of the data selection steps and detailed statistics for each group. 3. Data of Semantic Groups after Selection: The final categorized datasets used for analysis. (ZIP) [file pone.0343739.s001.zip › S1 File. supplementary materials/Detailed Data of Each Semantic Groups Including Selection Process/EXAMPLE/CAWEC/examples C.xlsx]

## Sheet: collx
method name: collx
corpus: user/cawec98w/kk
subcorpus: -
concordance size: 405
query: Query:[lc=""examples"" & tag=""N.*""]
Collocate	Freq	Coll. freq.	T-score	MI	logDice
textual	22	336	4.66587	7.57831	9.9261
giving	10	117	3.1496	7.96276	9.29402
Some	5	136	2.21523	6.74566	8.24244
following	8	494	2.76859	5.56283	8.18782
specific	8	811	2.73019	4.84764	7.75207
above	5	357	2.18137	5.35334	7.74828
some	9	1012	2.88443	4.69813	7.7013
see	6	796	2.33816	4.45953	7.35494
two	12	2164	3.25008	4.01667	7.25797
These	5	685	2.13112	4.41316	7.23182
these	9	1877	2.78565	3.80691	7.01384
both	6	1344	2.26151	3.70384	6.81265
with	11	6608	2.63404	2.28063	5.68362
in	41	26414	4.98985	2.17973	5.64658
by	9	5498	2.37213	2.25643	5.64269
or	5	4292	1.57847	1.76569	5.1244
.	30	36856	3.1719	1.24847	4.72151
and	21	30722	2.28577	0.99653	4.46644
of	10	35316	-0.66382	-0.27491	3.19744
the	14	52330	-1.04984	-0.3568	3.12088
(	5	22938	-1.27836	-0.65233	2.81123
,	6	68637	-7.15042	-1.97054	1.50978
