# Supplementary material for: Navigating the landscape of academic prose: A corpus-driven inquiry into rhetorical preferences and their pedagogical implications for advanced L2 writers
Source: PLoS One. 2026 Mar 5;21(3):e0343739. doi: 10.1371/journal.pone.0343739 (PMC12962540; doi:10.1371/journal.pone.0343739)
Supplement: S1 File — This compressed file contains the complete dataset and analysis details underlying the study, organized into four folders: 1. GN Reference Table: Contains the initial lists of general nouns. 2. Detailed Data of Each Semantic Groups Including Selection Process: Documentation of the data selection steps and detailed statistics for each group. 3. Data of Semantic Groups after Selection: The final categorized datasets used for analysis. (ZIP) [file pone.0343739.s001.zip › S1 File. supplementary materials/Detailed Data of Each Semantic Groups Including Selection Process/EXAMPLE/CAWEC/fact C.xlsx]

## Sheet: collx
method name: collx
corpus: user/cawec98w/kk
subcorpus: -
concordance size: 255
query: Query:[lc=""fact"" & tag=""N.*""]
Collocate	Freq	Coll. freq.	T-score	MI	logDice
In	60	2890	7.66549	6.58866	9.28805
the	104	52330	9.09115	3.20371	6.01808
The	10	4897	2.82824	3.24287	5.99101
in	36	26414	5.05037	2.65953	5.46705
a	5	15130	0.7765	0.61542	3.41269
of	6	35316	-0.66055	-0.34445	2.46655
