# Supplementary material for: Navigating the landscape of academic prose: A corpus-driven inquiry into rhetorical preferences and their pedagogical implications for advanced L2 writers
Source: PLoS One. 2026 Mar 5;21(3):e0343739. doi: 10.1371/journal.pone.0343739 (PMC12962540; doi:10.1371/journal.pone.0343739)
Supplement: S1 File — This compressed file contains the complete dataset and analysis details underlying the study, organized into four folders: 1. GN Reference Table: Contains the initial lists of general nouns. 2. Detailed Data of Each Semantic Groups Including Selection Process: Documentation of the data selection steps and detailed statistics for each group. 3. Data of Semantic Groups after Selection: The final categorized datasets used for analysis. (ZIP) [file pone.0343739.s001.zip › S1 File. supplementary materials/Detailed Data of Each Semantic Groups Including Selection Process/EXAMPLE/ICAWEC/case N100.xlsx]

## Sheet: collx
method name: collx
corpus: user/nawec100t/nawec100t
subcorpus: -
concordance size: 461
query: Query:[lc=""case"" & tag=""N.*""]
Collocate	Freq	Coll. freq.	T-score	MI	logDice
this	47	3930	6.54756	4.47587	8.45426
engineering	5	112	2.20915	6.37616	8.15954
latter	4	75	1.97985	6.63277	7.93391
business	4	104	1.97205	6.16115	7.85789
the	188	36807	12.2686	3.24849	7.36894
qualitative	3	151	1.6852	5.20815	7.32757
single	3	175	1.67775	4.99534	7.27208
each	5	794	2.04523	3.55052	7.02846
which	8	2651	2.32469	2.48927	6.39637
first	3	721	1.50833	2.9527	6.37795
student	3	920	1.44658	2.60106	6.15346
a	25	12138	3.69529	1.9382	6.02283
This	3	1599	1.23589	1.8036	5.57653
In	3	2125	1.07267	1.39331	5.24846
The	4	3756	0.99067	0.98661	4.958
'	4	4417	0.81305	0.75274	4.74793
their	3	4072	0.46853	0.45503	4.43871
that	5	8171	0.27214	0.18722	4.24645
in	9	17454	-0.12687	-0.05976	4.04104
.	10	27131	-1.44879	-0.54414	3.56997
,	13	46703	-3.35604	-0.9492	3.17504
and	5	22904	-3.26899	-1.29979	2.80987
of	5	25704	-3.94198	-1.46619	2.64658
)	3	16143	-3.27704	-1.53207	2.56572
