# Supplementary material for: Navigating the landscape of academic prose: A corpus-driven inquiry into rhetorical preferences and their pedagogical implications for advanced L2 writers
Source: PLoS One. 2026 Mar 5;21(3):e0343739. doi: 10.1371/journal.pone.0343739 (PMC12962540; doi:10.1371/journal.pone.0343739)
Supplement: S1 File — This compressed file contains the complete dataset and analysis details underlying the study, organized into four folders: 1. GN Reference Table: Contains the initial lists of general nouns. 2. Detailed Data of Each Semantic Groups Including Selection Process: Documentation of the data selection steps and detailed statistics for each group. 3. Data of Semantic Groups after Selection: The final categorized datasets used for analysis. (ZIP) [file pone.0343739.s001.zip › S1 File. supplementary materials/Detailed Data of Each Semantic Groups Including Selection Process/EXAMPLE/ICAWEC/case N50.xlsx]

## Sheet: collx
method name: collx
corpus: user/nawec50t/nawec50t
subcorpus: -
concordance size: 168
query: Query:[lc=""case"" & tag=""N.*""]
Collocate	Freq	Coll. freq.	T-score	MI	logDice
any	6	178	2.41851	6.30503	9.15033
every	3	20	1.72713	8.45884	9.03037
multiple	4	124	1.97357	6.2416	8.81018
this	20	1800	4.30055	4.70395	8.37941
each	5	332	2.17277	5.14269	8.35614
A	3	285	1.6619	4.62594	7.7616
our	3	397	1.63434	4.14777	7.44286
one	3	506	1.60751	3.79777	7.18836
the	61	16428	6.91355	3.12267	6.91219
a	16	5055	3.46125	2.89231	6.64934
in	3	7999	-0.23676	-0.18484	3.58937
