# Supplementary material for: Navigating the landscape of academic prose: A corpus-driven inquiry into rhetorical preferences and their pedagogical implications for advanced L2 writers
Source: PLoS One. 2026 Mar 5;21(3):e0343739. doi: 10.1371/journal.pone.0343739 (PMC12962540; doi:10.1371/journal.pone.0343739)
Supplement: S1 File — This compressed file contains the complete dataset and analysis details underlying the study, organized into four folders: 1. GN Reference Table: Contains the initial lists of general nouns. 2. Detailed Data of Each Semantic Groups Including Selection Process: Documentation of the data selection steps and detailed statistics for each group. 3. Data of Semantic Groups after Selection: The final categorized datasets used for analysis. (ZIP) [file pone.0343739.s001.zip › S1 File. supplementary materials/Detailed Data of Each Semantic Groups Including Selection Process/EXAMPLE/ICAWEC/examples N100.xlsx]

## Sheet: collx
method name: collx
corpus: user/nawec100t/nawec100t
subcorpus: -
concordance size: 402
query: Query:[lc=""examples"" & tag=""N.*""]
Collocate	Freq	Coll. freq.	T-score	MI	logDice
concrete	7	70	2.63335	7.73723	8.92471
illustrative	6	19	2.44585	9.3962	8.86729
authentic	4	77	1.98196	6.79237	8.09612
two	11	1156	3.15327	4.34367	7.85395
provides	4	167	1.96087	5.67546	7.84772
provide	5	434	2.1451	4.61954	7.61457
Some	3	118	1.70012	5.76148	7.56259
providing	3	189	1.68091	5.08188	7.37795
both	6	960	2.26581	3.73723	7.17345
specific	4	531	1.87557	4.00659	7.13427
these	10	2008	2.86468	3.40955	7.08711
previous	3	378	1.62977	4.08188	6.97763
following	3	382	1.62869	4.06669	6.97025
all	5	1023	2.02165	3.3825	6.84518
some	4	1012	1.76286	3.07617	6.53443
use	5	1816	1.85545	2.55454	6.20688
more	6	2447	1.9813	2.38733	6.10872
.	41	27131	4.41733	1.68906	5.60868
of	30	25704	3.27784	1.31635	5.2348
in	19	17454	2.48227	1.21582	5.12381
for	7	6259	1.53704	1.2548	5.10583
The	4	3756	1.11985	1.18418	4.97833
with	5	5009	1.18622	1.09078	4.92025
(	14	15746	1.76938	0.92382	4.82829
and	19	22904	1.89629	0.82378	4.73951
the	26	36807	1.716	0.59191	4.51708
are	3	3908	0.67461	0.71191	4.51149
on	3	4782	0.43812	0.42073	4.24511
that	4	8171	0.08528	0.06286	3.93442
as	3	6501	-0.02701	-0.02232	3.83195
,	4	46703	-8.94399	-2.45207	1.47641
