# Supplementary material for: Navigating the landscape of academic prose: A corpus-driven inquiry into rhetorical preferences and their pedagogical implications for advanced L2 writers
Source: PLoS One. 2026 Mar 5;21(3):e0343739. doi: 10.1371/journal.pone.0343739 (PMC12962540; doi:10.1371/journal.pone.0343739)
Supplement: S1 File — This compressed file contains the complete dataset and analysis details underlying the study, organized into four folders: 1. GN Reference Table: Contains the initial lists of general nouns. 2. Detailed Data of Each Semantic Groups Including Selection Process: Documentation of the data selection steps and detailed statistics for each group. 3. Data of Semantic Groups after Selection: The final categorized datasets used for analysis. (ZIP) [file pone.0343739.s001.zip › S1 File. supplementary materials/Detailed Data of Each Semantic Groups Including Selection Process/EXAMPLE/ICAWEC/examples N50.xlsx]

## Sheet: collx
method name: collx
corpus: user/nawec50t/nawec50t
subcorpus: -
concordance size: 119
query: Query:[lc=""examples"" & tag=""N.*""]
Collocate	Freq	Coll. freq.	T-score	MI	logDice
These	6	227	2.42151	6.45171	9.15033
following	3	187	1.69945	5.73137	8.32757
text	4	476	1.92813	4.79848	7.78325
two	3	515	1.64226	4.26983	7.27662
these	4	847	1.87212	3.96708	7.08412
The	5	1780	1.99569	3.21757	6.4309
with	5	1843	1.98718	3.16739	6.38382
in	6	7999	1.46338	1.31266	4.59805
(	5	7864	1.17407	1.07418	4.35921
the	8	16428	1.07452	0.68943	3.98572
and	3	10046	-0.0194	-0.01607	3.27364
.	3	13256	-0.57904	-0.4161	2.87771
