# Supplementary material for: Navigating the landscape of academic prose: A corpus-driven inquiry into rhetorical preferences and their pedagogical implications for advanced L2 writers
Source: PLoS One. 2026 Mar 5;21(3):e0343739. doi: 10.1371/journal.pone.0343739 (PMC12962540; doi:10.1371/journal.pone.0343739)
Supplement: S1 File — This compressed file contains the complete dataset and analysis details underlying the study, organized into four folders: 1. GN Reference Table: Contains the initial lists of general nouns. 2. Detailed Data of Each Semantic Groups Including Selection Process: Documentation of the data selection steps and detailed statistics for each group. 3. Data of Semantic Groups after Selection: The final categorized datasets used for analysis. (ZIP) [file pone.0343739.s001.zip › S1 File. supplementary materials/Detailed Data of Each Semantic Groups Including Selection Process/EXAMPLE/ICAWEC/fact N50.xlsx]

## Sheet: collx
method name: collx
corpus: user/nawec50t/nawec50t
subcorpus: -
concordance size: 148
query: Query:[lc=""fact"" & tag=""N.*""]
Collocate	Freq	Coll. freq.	T-score	MI	logDice
In	39	1006	6.1845	6.68965	10.113
The	9	1780	2.77717	3.75093	7.25704
the	61	16428	7.0203	3.30553	6.91393
in	22	7999	4.04994	2.87249	6.46738
this	3	1800	1.34176	2.14985	5.65718
a	3	5055	0.63597	0.66013	4.23983
