# Supplementary material for: Navigating the landscape of academic prose: A corpus-driven inquiry into rhetorical preferences and their pedagogical implications for advanced L2 writers
Source: PLoS One. 2026 Mar 5;21(3):e0343739. doi: 10.1371/journal.pone.0343739 (PMC12962540; doi:10.1371/journal.pone.0343739)
Supplement: S1 File — This compressed file contains the complete dataset and analysis details underlying the study, organized into four folders: 1. GN Reference Table: Contains the initial lists of general nouns. 2. Detailed Data of Each Semantic Groups Including Selection Process: Documentation of the data selection steps and detailed statistics for each group. 3. Data of Semantic Groups after Selection: The final categorized datasets used for analysis. (ZIP) [file pone.0343739.s001.zip › S1 File. supplementary materials/Detailed Data of Each Semantic Groups Including Selection Process/METHOD/CAWEC/approach C.xlsx]

## Sheet: collx
method name: collx
corpus: user/cawec98w/kk
subcorpus: -
concordance size: 641
query: Query:[lc=""approach"" & tag=""N.*""]
Collocate	Freq	Coll. freq.	T-score	MI	logDice
grammar	40	514	6.28049	7.1651	10.1483
genre-based	13	65	3.59578	8.52687	9.23692
corpus-based	13	88	3.59232	8.0898	9.19066
ethnographic	9	27	2.99512	9.26383	8.78622
inductive	9	34	2.99385	8.93126	8.77118
pragmatic	10	131	3.13982	7.1373	8.72947
triadic	8	11	2.82632	10.3894	8.65127
pedagogical	10	319	3.10758	5.85331	8.41504
alternative	8	155	2.79871	6.57267	8.36338
This	27	2252	4.96115	4.46669	8.25654
analytical	7	124	2.62034	6.70195	8.22804
critical-pragmatic	6	15	2.44617	9.52687	8.22741
form-driven	5	5	2.23486	10.8488	7.98654
proactive	5	17	2.23195	9.08326	7.95998
promising	5	22	2.23073	8.71129	7.94906
qualitative	7	350	2.57402	5.20494	7.85461
methodological	5	106	2.21036	6.4428	7.77696
textual	6	336	2.37511	5.04144	7.65275
quantitative	5	321	2.15823	4.84429	7.41204
this	24	4071	4.44839	3.44259	7.38284
critical	5	433	2.13107	4.4125	7.25315
an	17	3319	3.68662	3.23972	7.13618
genre	6	805	2.27129	3.78091	7.08711
teaching	6	995	2.22923	3.4752	6.90901
our	7	1433	2.35206	3.17133	6.78915
linguistic	5	868	2.02558	3.40917	6.76255
analysis	7	1521	2.33403	3.08534	6.7292
study	8	3218	2.21151	2.19685	6.08599
research	6	4917	1.36103	1.17019	5.14461
"	8	9388	1.02866	0.65219	4.70811
the	24	52330	-0.89308	-0.24159	3.89205
)	6	23549	-2.76347	-1.08962	3.02284
