# Supplementary material for: Navigating the landscape of academic prose: A corpus-driven inquiry into rhetorical preferences and their pedagogical implications for advanced L2 writers
Source: PLoS One. 2026 Mar 5;21(3):e0343739. doi: 10.1371/journal.pone.0343739 (PMC12962540; doi:10.1371/journal.pone.0343739)
Supplement: S1 File — This compressed file contains the complete dataset and analysis details underlying the study, organized into four folders: 1. GN Reference Table: Contains the initial lists of general nouns. 2. Detailed Data of Each Semantic Groups Including Selection Process: Documentation of the data selection steps and detailed statistics for each group. 3. Data of Semantic Groups after Selection: The final categorized datasets used for analysis. (ZIP) [file pone.0343739.s001.zip › S1 File. supplementary materials/Detailed Data of Each Semantic Groups Including Selection Process/METHOD/CAWEC/model C.xlsx]

## Sheet: collx
method name: collx
corpus: user/cawec98w/kk
subcorpus: -
concordance size: 537
query: Query:[lc=""model"" & tag=""N.*""]
Collocate	Freq	Coll. freq.	T-score	MI	logDice
CARS	37	50	6.07903	10.6698	11.0122
CaRS	12	14	3.46227	10.8818	9.47905
Hyland's	11	100	3.30293	7.91977	9.14428
measurement	10	59	3.1538	8.54348	9.10276
theoretical	12	196	3.4384	7.07445	9.06729
null	8	14	2.82618	10.2968	8.89409
CSR	8	19	2.82538	9.85627	8.88106
EFA	8	19	2.82538	9.85627	8.88106
discipline-specific	8	153	2.80385	6.84681	8.56955
structural	8	160	2.80273	6.78227	8.55499
regression	7	74	2.63305	7.7021	8.55233
interpersonal	7	174	2.61588	6.46861	8.33365
full	6	146	2.42241	6.49933	8.16922
move	9	547	2.91717	5.17872	8.08778
general	6	610	2.33636	4.43649	7.42131
language	12	2246	3.16958	3.55602	7.14254
our	8	1433	2.59828	3.61937	7.05602
this	15	4071	3.3955	3.01992	6.73697
This	8	2252	2.46674	2.9672	6.55447
The	6	4897	1.54134	1.43148	5.17716
a	16	15130	2.28176	1.21907	5.06456
)	23	23549	2.56528	1.10438	4.96765
the	47	52330	3.38824	0.98343	4.86451
(	15	22938	1.1826	0.52563	4.38805
,	6	68637	-10.2793	-2.37754	1.50702
