# Supplementary material for: Navigating the landscape of academic prose: A corpus-driven inquiry into rhetorical preferences and their pedagogical implications for advanced L2 writers
Source: PLoS One. 2026 Mar 5;21(3):e0343739. doi: 10.1371/journal.pone.0343739 (PMC12962540; doi:10.1371/journal.pone.0343739)
Supplement: S1 File — This compressed file contains the complete dataset and analysis details underlying the study, organized into four folders: 1. GN Reference Table: Contains the initial lists of general nouns. 2. Detailed Data of Each Semantic Groups Including Selection Process: Documentation of the data selection steps and detailed statistics for each group. 3. Data of Semantic Groups after Selection: The final categorized datasets used for analysis. (ZIP) [file pone.0343739.s001.zip › S1 File. supplementary materials/Detailed Data of Each Semantic Groups Including Selection Process/METHOD/CAWEC/strategies C.xlsx]

## Sheet: collx
method name: collx
corpus: user/cawec98w/kk
subcorpus: -
concordance size: 755
query: Query:[lc=""strategies"" & tag=""N.*""]
Collocate	Freq	Coll. freq.	T-score	MI	logDice
promotional	65	188	8.04736	9.08042	11.1412
regulation	33	79	5.73578	9.35325	10.3405
rhetorical	40	1467	6.17641	5.41592	9.20428
coping	14	25	3.73739	9.77614	9.20002
reading	29	1226	5.23976	5.21088	8.90597
submission	9	75	2.98403	7.55375	8.47296
engagement	15	749	3.74947	4.97071	8.3523
interpersonal	9	174	2.96296	6.33962	8.31039
learning	17	1161	3.94327	4.51895	8.18358
Engagement	8	199	2.78349	5.97602	8.10215
linguistic	13	868	3.4518	4.55153	8.03599
effective	8	258	2.77017	5.60141	8.01558
teaching	13	995	3.4293	4.35453	7.9273
discursive	6	144	2.41194	6.02768	7.77279
NE	6	147	2.41116	5.99793	7.76798
emotion-regulation	5	7	2.23407	10.1272	7.74828
pedagogical	6	319	2.36631	4.88019	7.51618
these	14	1877	3.42127	3.54578	7.44541
specific	8	811	2.6453	3.94908	7.38713
translation	5	232	2.1698	5.07659	7.37502
various	5	447	2.10839	4.13044	7.09071
different	9	1618	2.65554	3.12257	6.95743
writing	17	4951	3.35619	2.4266	6.6092
two	6	2164	1.88526	2.11812	6.0737
or	6	4292	1.33041	1.13017	5.28375
and	33	30722	2.32895	0.75005	5.10238
"	8	9388	0.70858	0.41604	4.6918
of	22	35316	-0.11838	-0.03596	4.32088
the	28	52330	-1.02459	-0.25535	4.11134
,	6	68637	-15.4466	-2.86909	1.50248
