# Supplementary material for: Navigating the landscape of academic prose: A corpus-driven inquiry into rhetorical preferences and their pedagogical implications for advanced L2 writers
Source: PLoS One. 2026 Mar 5;21(3):e0343739. doi: 10.1371/journal.pone.0343739 (PMC12962540; doi:10.1371/journal.pone.0343739)
Supplement: S1 File — This compressed file contains the complete dataset and analysis details underlying the study, organized into four folders: 1. GN Reference Table: Contains the initial lists of general nouns. 2. Detailed Data of Each Semantic Groups Including Selection Process: Documentation of the data selection steps and detailed statistics for each group. 3. Data of Semantic Groups after Selection: The final categorized datasets used for analysis. (ZIP) [file pone.0343739.s001.zip › S1 File. supplementary materials/Detailed Data of Each Semantic Groups Including Selection Process/METHOD/CAWEC/ways C.xlsx]

## Sheet: collx
method name: collx
corpus: user/cawec98w/kk
subcorpus: -
concordance size: 327
query: Query:[lc=""ways"" & tag=""N.*""]
Collocate	Freq	Coll. freq.	T-score
different	27	1618	5.11002
explicit	8	280	2.80104
various	9	447	2.95878
certain	5	306	2.19821
what	9	929	2.91434
three	6	1196	2.31443
two	8	2164	2.61679
the	68	52330	6.49082
in	26	26414	3.66609
and	7	30722	-0.56627
of	8	35316	-0.62543
