# Supplementary material for: Navigating the landscape of academic prose: A corpus-driven inquiry into rhetorical preferences and their pedagogical implications for advanced L2 writers
Source: PLoS One. 2026 Mar 5;21(3):e0343739. doi: 10.1371/journal.pone.0343739 (PMC12962540; doi:10.1371/journal.pone.0343739)
Supplement: S1 File — This compressed file contains the complete dataset and analysis details underlying the study, organized into four folders: 1. GN Reference Table: Contains the initial lists of general nouns. 2. Detailed Data of Each Semantic Groups Including Selection Process: Documentation of the data selection steps and detailed statistics for each group. 3. Data of Semantic Groups after Selection: The final categorized datasets used for analysis. (ZIP) [file pone.0343739.s001.zip › S1 File. supplementary materials/Detailed Data of Each Semantic Groups Including Selection Process/METHOD/ICAWEC/approach N100.xlsx]

## Sheet: collx
method name: collx
corpus: user/nawec100t/nawec100t
subcorpus: -
concordance size: 533
query: Query:[lc=""approach"" & tag=""N.*""]
Collocate	Freq	Coll. freq.	T-score	MI	logDice
translanguaging	17	137	4.10246	7.64165	9.69945
methodological	11	114	3.29527	7.27876	9.12181
genre-based	9	126	2.9739	6.84487	8.80579
pedagogical	12	436	3.38589	5.469	8.66461
phraseological	6	16	2.44543	9.23718	8.4843
an	37	2905	5.786	4.35735	8.4621
inductive	5	27	2.22856	8.21926	8.19265
corpus	11	733	3.17929	4.59398	8.15337
TD	5	48	2.22273	7.38919	8.13953
multi-word	5	66	2.21773	6.92976	8.09552
genre	13	1077	3.41994	4.27986	8.04759
This	16	1599	3.7516	4.00927	7.94201
theoretical	5	141	2.19689	5.8346	7.92532
multivariate	4	9	1.9972	9.4823	7.91785
single-word	4	11	1.99658	9.19279	7.91254
ethnographic	4	14	1.99565	8.84487	7.9046
methods	5	159	2.19188	5.66127	7.8873
holistic	4	24	1.99254	8.06726	7.87847
either	5	175	2.18744	5.52294	7.85432
blended	4	50	1.98447	7.00836	7.81265
plurilingual	4	58	1.98198	6.79424	7.79299
differentiated	3	8	1.72918	9.23718	7.50548
MDA	3	18	1.72559	8.06726	7.47905
CLT	3	20	1.72488	7.91526	7.47383
BU	3	30	1.72129	7.33029	7.44797
reflective	3	57	1.7116	6.40429	7.38039
pragmatic	3	58	1.71124	6.3792	7.37795
SFL	3	67	1.70801	6.17109	7.35614
analytical	3	69	1.7073	6.12866	7.35134
quantitative	3	85	1.70156	5.82779	7.3135
different	7	966	2.41887	3.5437	7.25757
this	20	3930	3.92608	3.03384	7.19813
qualitative	3	151	1.67788	4.99878	7.16711
multimodal	3	246	1.6438	4.29467	6.97948
each	3	794	1.4472	2.60419	6.21101
research	7	2914	1.96136	1.95079	6.05623
teaching	3	1093	1.33993	2.14311	5.91785
analysis	3	1131	1.3263	2.0938	5.88452
'	7	4417	1.60837	1.35072	5.53414
"	5	4662	0.94053	0.78742	4.97902
)	14	16143	1.06075	0.48095	4.78187
the	28	36807	0.96922	0.29188	4.61892
their	3	4072	0.27119	0.24566	4.41598
and	4	22904	-5.11612	-1.83109	2.4835
