# Supplementary material for: Navigating the landscape of academic prose: A corpus-driven inquiry into rhetorical preferences and their pedagogical implications for advanced L2 writers
Source: PLoS One. 2026 Mar 5;21(3):e0343739. doi: 10.1371/journal.pone.0343739 (PMC12962540; doi:10.1371/journal.pone.0343739)
Supplement: S1 File — This compressed file contains the complete dataset and analysis details underlying the study, organized into four folders: 1. GN Reference Table: Contains the initial lists of general nouns. 2. Detailed Data of Each Semantic Groups Including Selection Process: Documentation of the data selection steps and detailed statistics for each group. 3. Data of Semantic Groups after Selection: The final categorized datasets used for analysis. (ZIP) [file pone.0343739.s001.zip › S1 File. supplementary materials/Detailed Data of Each Semantic Groups Including Selection Process/METHOD/ICAWEC/approach N50.xlsx]

## Sheet: collx
method name: collx
corpus: user/nawec50t/nawec50t
subcorpus: -
concordance size: 240
query: Query:[lc=""approach"" & tag=""N.*""]
Collocate	Freq	Coll. freq.	T-score	MI	logDice
methodological	6	55	2.43582	7.48483	9.38039
pedagogic	4	26	1.99208	7.98079	8.94472
school	5	99	2.2091	6.3738	8.91679
descriptive	4	53	1.98386	6.95331	8.80524
qualitative	4	89	1.9729	6.20549	8.63806
alternative	3	32	1.7208	7.26619	8.4975
SFL	4	158	1.95189	5.37745	8.36338
This	9	729	2.85201	4.34138	8.24957
this	18	1800	3.98426	4.03737	8.17557
an	6	1201	2.15088	3.03617	7.09211
study	5	1043	1.952	2.97663	6.99662
"	6	2534	1.81946	1.95899	6.14721
The	3	1780	1.10617	1.46853	5.60482
the	24	16428	2.85673	1.26232	5.56017
'	3	2203	0.95744	1.16094	5.33052
)	5	7932	0.0757	0.04969	4.32545
