# Supplementary material for: Navigating the landscape of academic prose: A corpus-driven inquiry into rhetorical preferences and their pedagogical implications for advanced L2 writers
Source: PLoS One. 2026 Mar 5;21(3):e0343739. doi: 10.1371/journal.pone.0343739 (PMC12962540; doi:10.1371/journal.pone.0343739)
Supplement: S1 File — This compressed file contains the complete dataset and analysis details underlying the study, organized into four folders: 1. GN Reference Table: Contains the initial lists of general nouns. 2. Detailed Data of Each Semantic Groups Including Selection Process: Documentation of the data selection steps and detailed statistics for each group. 3. Data of Semantic Groups after Selection: The final categorized datasets used for analysis. (ZIP) [file pone.0343739.s001.zip › S1 File. supplementary materials/Detailed Data of Each Semantic Groups Including Selection Process/METHOD/ICAWEC/model N100.xlsx]

## Sheet: collx
method name: collx
corpus: user/nawec100t/nawec100t
subcorpus: -
concordance size: 233
query: Query:[lc=""model"" & tag=""N.*""]
Collocate	Freq	Coll. freq.	T-score	MI	logDice
regression	16	57	3.99613	10.0131	10.8201
Standard	8	11	2.82737	11.3866	10.0693
CARS	8	11	2.82737	11.3866	10.0693
NES	5	44	2.23072	8.70852	9.20819
CoP	5	47	2.23036	8.61337	9.19265
multidimensional	4	15	1.99796	9.93914	9.0458
Waletzky's	3	5	1.73127	11.1091	8.69014
bilingual	3	34	1.72672	8.34353	8.52427
standard	3	115	1.71402	6.5855	8.14202
research	6	2914	2.12634	2.9222	5.9652
a	17	12138	3.32343	2.36625	5.49279
'	6	4417	1.95966	2.32214	5.40195
The	5	3756	1.77979	2.29297	5.36012
this	4	3930	1.46623	1.90571	4.97659
the	32	36807	3.88941	1.67833	4.8232
)	8	16143	1.27808	0.86741	4.0007
