# Supplementary material for: Navigating the landscape of academic prose: A corpus-driven inquiry into rhetorical preferences and their pedagogical implications for advanced L2 writers
Source: PLoS One. 2026 Mar 5;21(3):e0343739. doi: 10.1371/journal.pone.0343739 (PMC12962540; doi:10.1371/journal.pone.0343739)
Supplement: S1 File — This compressed file contains the complete dataset and analysis details underlying the study, organized into four folders: 1. GN Reference Table: Contains the initial lists of general nouns. 2. Detailed Data of Each Semantic Groups Including Selection Process: Documentation of the data selection steps and detailed statistics for each group. 3. Data of Semantic Groups after Selection: The final categorized datasets used for analysis. (ZIP) [file pone.0343739.s001.zip › S1 File. supplementary materials/Detailed Data of Each Semantic Groups Including Selection Process/METHOD/ICAWEC/model N50.xlsx]

## Sheet: collx
method name: collx
corpus: user/nawec50t/nawec50t
subcorpus: -
concordance size: 154
query: Query:[lc=""model"" & tag=""N.*""]
Collocate	Freq	Coll. freq.	T-score	MI	logDice
conceptual	6	19	2.44646	9.65837	10.1503
statistical	5	68	2.22418	7.5558	9.52751
stratified	3	6	1.7307	10.3213	9.26303
structural	4	102	1.98007	6.64891	9
theoretical	3	110	1.70723	6.12493	8.54057
process	3	288	1.66707	4.73637	7.79706
this	9	1800	2.76553	3.67748	7.23771
a	12	5055	2.89385	2.6028	6.23817
)	13	7932	2.74584	2.0683	5.71923
The	3	1780	1.33045	2.10863	5.66759
the	15	16428	2.21539	1.22435	4.88956
