# Supplementary material for: Navigating the landscape of academic prose: A corpus-driven inquiry into rhetorical preferences and their pedagogical implications for advanced L2 writers
Source: PLoS One. 2026 Mar 5;21(3):e0343739. doi: 10.1371/journal.pone.0343739 (PMC12962540; doi:10.1371/journal.pone.0343739)
Supplement: S1 File — This compressed file contains the complete dataset and analysis details underlying the study, organized into four folders: 1. GN Reference Table: Contains the initial lists of general nouns. 2. Detailed Data of Each Semantic Groups Including Selection Process: Documentation of the data selection steps and detailed statistics for each group. 3. Data of Semantic Groups after Selection: The final categorized datasets used for analysis. (ZIP) [file pone.0343739.s001.zip › S1 File. supplementary materials/Detailed Data of Each Semantic Groups Including Selection Process/METHOD/ICAWEC/strategies N100.xlsx]

## Sheet: collx
method name: collx
corpus: user/nawec100t/nawec100t
subcorpus: -
concordance size: 544
query: Query:[lc=""strategies"" & tag=""N.*""]
Collocate	Freq	Coll. freq.	T-score	MI	logDice
speaking	19	210	4.32834	7.15643	9.68951
rhetorical	22	392	4.63741	6.46747	9.58907
recontextualisation	11	16	3.31357	10.0822	9.33015
form-focused	10	33	3.15566	8.90028	9.1495
listening	15	357	3.81452	6.04986	9.09151
other-oriented	9	26	2.9945	9.09224	9.01511
translanguaging	10	137	3.1348	6.84665	8.91042
repair	8	23	2.82327	9.09919	8.8528
learning	17	1066	3.95913	4.65222	8.43462
meaning-focused	6	33	2.44095	8.16332	8.41253
promotional	5	50	2.22189	7.30082	8.10761
discourse	11	771	3.16919	4.49159	8.09858
testwise	4	5	1.99841	10.3008	7.89934
self-oriented	4	14	1.99556	8.8154	7.87588
notetaking	5	160	2.19069	5.62275	7.8625
teaching	11	1093	3.10762	3.9881	7.78259
argumentation	4	98	1.96892	6.00804	7.67357
subordination	3	12	1.72766	8.62275	7.46602
discursive	3	46	1.71521	6.68415	7.38039
2	7	1032	2.39837	3.41888	7.1853
Such	3	134	1.68299	5.14162	7.17982
interactional	3	138	1.68152	5.09919	7.17133
these	11	2008	2.93265	3.11064	7.14202
three	5	673	2.04519	3.55022	7.07281
reading	5	719	2.03214	3.45483	7.01929
two	6	1156	2.15018	3.03279	6.85364
such	7	1448	2.29865	2.93026	6.84735
3	4	810	1.74314	2.96097	6.59699
specific	3	531	1.53762	3.15514	6.51484
These	3	570	1.52334	3.05289	6.46343
different	4	966	1.69368	2.70687	6.43967
other	3	1494	1.18501	1.66275	5.59202
and	33	22904	3.21592	1.18383	5.52722
of	31	25704	2.63988	0.92724	5.27428
their	4	4072	0.70875	0.63123	4.82757
or	3	3543	0.43474	0.41696	4.58814
The	3	3756	0.35675	0.33273	4.51484
on	3	4782	-0.01893	-0.01569	4.20613
the	18	36807	-1.25945	-0.37502	3.98107
in	3	17454	-4.65894	-1.88356	2.44941
,	5	46703	-11.0102	-2.56655	1.79399
