# Supplementary material for: Navigating the landscape of academic prose: A corpus-driven inquiry into rhetorical preferences and their pedagogical implications for advanced L2 writers
Source: PLoS One. 2026 Mar 5;21(3):e0343739. doi: 10.1371/journal.pone.0343739 (PMC12962540; doi:10.1371/journal.pone.0343739)
Supplement: S1 File — This compressed file contains the complete dataset and analysis details underlying the study, organized into four folders: 1. GN Reference Table: Contains the initial lists of general nouns. 2. Detailed Data of Each Semantic Groups Including Selection Process: Documentation of the data selection steps and detailed statistics for each group. 3. Data of Semantic Groups after Selection: The final categorized datasets used for analysis. (ZIP) [file pone.0343739.s001.zip › S1 File. supplementary materials/Detailed Data of Each Semantic Groups Including Selection Process/METHOD/ICAWEC/strategies N50.xlsx]

## Sheet: collx
method name: collx
corpus: user/nawec50t/nawec50t
subcorpus: -
concordance size: 138
query: Query:[lc=""strategies"" & tag=""N.*""]
Collocate	Freq	Coll. freq.	T-score	MI	logDice
rhetorical	12	191	3.44479	7.48713	10.223
recontextualisation	4	8	1.9986	10.4796	9.81018
interactional	3	17	1.72861	8.97709	9.30884
unpacking	3	53	1.72134	7.33664	9.00753
pedagogical	4	125	1.97811	6.51381	8.96108
reading	3	355	1.66028	4.59288	7.63952
these	4	847	1.8517	3.75338	7.05602
writing	5	1309	2.03107	3.44727	6.82308
and	14	10046	2.80144	1.99261	5.49334
of	6	11920	0.74538	0.52346	4.02726
)	4	7932	0.61116	0.52612	4.02165
the	6	16428	0.1009	0.06069	3.56902
,	6	23600	-0.92443	-0.46194	3.05005
