# Supplementary material for: Navigating the landscape of academic prose: A corpus-driven inquiry into rhetorical preferences and their pedagogical implications for advanced L2 writers
Source: PLoS One. 2026 Mar 5;21(3):e0343739. doi: 10.1371/journal.pone.0343739 (PMC12962540; doi:10.1371/journal.pone.0343739)
Supplement: S1 File — This compressed file contains the complete dataset and analysis details underlying the study, organized into four folders: 1. GN Reference Table: Contains the initial lists of general nouns. 2. Detailed Data of Each Semantic Groups Including Selection Process: Documentation of the data selection steps and detailed statistics for each group. 3. Data of Semantic Groups after Selection: The final categorized datasets used for analysis. (ZIP) [file pone.0343739.s001.zip › S1 File. supplementary materials/Detailed Data of Each Semantic Groups Including Selection Process/METHOD/ICAWEC/ways N100.xlsx]

## Sheet: collx
method name: collx
corpus: user/nawec100t/nawec100t
subcorpus: -
concordance size: 372
query: Query:[lc=""ways"" & tag=""N.*""]
Collocate	Freq	Coll. freq.	T-score	MI	logDice
various	19	276	4.33144	7.31046	9.90808
different	39	966	6.17791	6.54058	9.89954
diverse	6	134	2.42576	6.68993	8.60197
multiple	5	193	2.19864	5.90053	8.17982
new	7	438	2.57395	5.20362	8.14558
subtle	3	14	1.72855	8.94866	7.99251
many	6	433	2.37283	4.99779	7.93212
several	4	279	1.9395	5.04693	7.65349
main	4	309	1.933	4.89959	7.58849
discuss	3	141	1.69675	5.61647	7.58215
suggest	3	234	1.67346	4.88565	7.34179
particular	4	460	1.90025	4.32556	7.29956
possible	3	266	1.66545	4.70073	7.26755
two	7	1156	2.45626	3.80348	7.22993
specific	4	531	1.88486	4.11849	7.18142
complex	3	357	1.64266	4.27624	7.07519
same	3	464	1.61587	3.89804	6.8776
own	3	473	1.61362	3.87032	6.86215
other	6	1494	2.18497	3.21105	6.71923
three	3	673	1.56354	3.36155	6.55568
the	88	36807	7.6792	2.46279	6.27723
some	3	1012	1.47866	2.77302	6.15033
these	5	2008	1.84661	2.52144	6.10518
in	22	17454	3.07657	1.53922	5.33774
and	14	22904	1.0869	0.4951	4.3008
of	13	25704	0.51378	0.22179	4.03
to	4	18454	-2.00164	-1.00059	2.79956
