# Supplementary material for: Navigating the landscape of academic prose: A corpus-driven inquiry into rhetorical preferences and their pedagogical implications for advanced L2 writers
Source: PLoS One. 2026 Mar 5;21(3):e0343739. doi: 10.1371/journal.pone.0343739 (PMC12962540; doi:10.1371/journal.pone.0343739)
Supplement: S1 File — This compressed file contains the complete dataset and analysis details underlying the study, organized into four folders: 1. GN Reference Table: Contains the initial lists of general nouns. 2. Detailed Data of Each Semantic Groups Including Selection Process: Documentation of the data selection steps and detailed statistics for each group. 3. Data of Semantic Groups after Selection: The final categorized datasets used for analysis. (ZIP) [file pone.0343739.s001.zip › S1 File. supplementary materials/Detailed Data of Each Semantic Groups Including Selection Process/METHOD/ICAWEC/ways N50.xlsx]

## Sheet: collx
method name: collx
corpus: user/nawec50t/nawec50t
subcorpus: -
concordance size: 146
query: Query:[lc=""ways"" & tag=""N.*""]
Collocate	Freq	Coll. freq.	T-score	MI	logDice
various	7	146	2.62531	7.01582	9.61753
new	7	165	2.62265	6.83933	9.52658
different	13	502	3.55397	6.12719	9.36059
innovative	3	19	1.72799	8.73533	9.21864
what	7	359	2.59548	5.71781	8.82722
several	3	140	1.7021	5.85397	8.42509
many	3	213	1.68649	5.24855	8.09712
other	5	539	2.14676	4.64608	7.90197
three	3	307	1.66638	4.72116	7.7616
the	29	16428	4.25496	2.25241	5.84135
in	10	7999	2.22513	1.75462	5.33023
of	4	11920	-0.2081	-0.1428	3.44134
and	3	10046	-0.41679	-0.31108	3.26981
