# Supplementary material for: Navigating the landscape of academic prose: A corpus-driven inquiry into rhetorical preferences and their pedagogical implications for advanced L2 writers
Source: PLoS One. 2026 Mar 5;21(3):e0343739. doi: 10.1371/journal.pone.0343739 (PMC12962540; doi:10.1371/journal.pone.0343739)
Supplement: S1 File — This compressed file contains the complete dataset and analysis details underlying the study, organized into four folders: 1. GN Reference Table: Contains the initial lists of general nouns. 2. Detailed Data of Each Semantic Groups Including Selection Process: Documentation of the data selection steps and detailed statistics for each group. 3. Data of Semantic Groups after Selection: The final categorized datasets used for analysis. (ZIP) [file pone.0343739.s001.zip › S1 File. supplementary materials/Detailed Data of Each Semantic Groups Including Selection Process/METHOD/METHOD Group Basis Table.xlsx]

## Sheet: Sheet1
Semantic Groups	GNs	CAWEC Freq	ICAWEC Freq	CAWEC Norm Freq	ICAWEC Norm Freq	Chi-Square	P-Value
METHOD	model	537	387	546	371	33.5192	7.056e-09
METHOD	ways	327	518	333	497	-32.4258	1.2383e-08
METHOD	strategies	755	682	768	655	9.02512	0.0026629
METHOD	approach	641	773	652	742	-5.72143	0.016759
