# Supplementary material for: Navigating the landscape of academic prose: A corpus-driven inquiry into rhetorical preferences and their pedagogical implications for advanced L2 writers
Source: PLoS One. 2026 Mar 5;21(3):e0343739. doi: 10.1371/journal.pone.0343739 (PMC12962540; doi:10.1371/journal.pone.0343739)
Supplement: S1 File — This compressed file contains the complete dataset and analysis details underlying the study, organized into four folders: 1. GN Reference Table: Contains the initial lists of general nouns. 2. Detailed Data of Each Semantic Groups Including Selection Process: Documentation of the data selection steps and detailed statistics for each group. 3. Data of Semantic Groups after Selection: The final categorized datasets used for analysis. (ZIP) [file pone.0343739.s001.zip › S1 File. supplementary materials/Detailed Data of Each Semantic Groups Including Selection Process/RESEARCH/Data of C and N/findings C.xlsx]

## Sheet: collx
Collocate	Freq
contradictory	9
current	27
different	5
empirical	5
her	5
important	5
inconsistent	7
interesting	5
main	7
major	10
negative	5
new	17
our	115
own	20
present	11
presenting	6
previous	29
principal	6
quantitative	5
research	135
researchers'	5
their	52
these	91
with	7
