# Supplementary material for: Navigating the landscape of academic prose: A corpus-driven inquiry into rhetorical preferences and their pedagogical implications for advanced L2 writers
Source: PLoS One. 2026 Mar 5;21(3):e0343739. doi: 10.1371/journal.pone.0343739 (PMC12962540; doi:10.1371/journal.pone.0343739)
Supplement: S1 File — This compressed file contains the complete dataset and analysis details underlying the study, organized into four folders: 1. GN Reference Table: Contains the initial lists of general nouns. 2. Detailed Data of Each Semantic Groups Including Selection Process: Documentation of the data selection steps and detailed statistics for each group. 3. Data of Semantic Groups after Selection: The final categorized datasets used for analysis. (ZIP) [file pone.0343739.s001.zip › S1 File. supplementary materials/Detailed Data of Each Semantic Groups Including Selection Process/RESEARCH/Data of C and N/research C.xlsx]

## Sheet: CN对比
Collocate	Freq1	Freq 2
the	607	471
of	489	364
previous	236	156
future	121	141
their	189	140
in	155	121
this	56	121
a	105	107
for	70	88
and	114	86
further	37	75
EAP	24	60
following	24	40
to	27	37
our	59	36
second	23	29
that	21	29
on	25	28
writing	58	28
action	43	26
first	27	24
more	23	23
my	19	23
empirical	47	21
little	19	21
current	40	20
other	14	20
such	18	19
by	7	17
published	59	17
qualitative	53	16
recent	21	16
with	20	16
from	12	15
own	29	15
linguistic	5	14
two	43	14
as	19	13
doctoral	9	13
or	19	13
existing	22	12
new	27	12
three	15	12
specific	23	10
third	13	10
linguistics	26	9
present	43	9
prior	32	9
relevant	7	9
his	15	8
limited	9	8
no	5	8
presenting	5	8
scientific	15	8
some	7	8
main	5	7
quantitative	30	7
much	7	6
science	18	6
both	5	5
disciplinary	8	5
about	17	0
academic	32	0
AmE	6	0
analysis	10	0
appropriate	6	0
between	8	0
past	27	0
presented	7	0
short	6	0
Chinese	8	0
complexity	6	0
conducting	5	0
corpus	8	0
diachronic	9	0
different	12	0
discourse	10	0
disseminate	5	0
earlier	6	0
economics	12	0
education	5	0
ELF	37	0
ELT	5	0
English	26	0
entire	6	0
experimental	8	0
formulating	6	0
generate	5	0
generating	7	0
genre	9	0
graduate-level	8	0
grammar	16	0
her	12	0
how	12	0
include	5	0
interdisciplinary	10	0
involving	6	0
its	5	0
L2	8	0
literacy	5	0
management	9	0
medical	15	0
novice	10	0
one's	9	0
original	9	0
related	15	0
reported	6	0
specialist	5	0
students'	6	0
teaching	11	0
Telecommunications	5	0
than	5	0
these	5	0
traditional	5	0
typical	5	0
UK	5	0
unpublished	10	0
which	5	0
written	5	0
your	7	0

## Sheet: Sheet1
Collocate	Freq1
the	607
of	489
previous	236
future	121
their	189
in	155
this	56
a	105
for	70
and	114
further	37
EAP	24
following	24
to	27
our	59
second	23
that	21
on	25
writing	58
action	43
first	27
more	23
my	19
empirical	47
little	19
current	40
other	14
such	18
by	7
published	59
qualitative	53
recent	21
with	20
from	12
own	29
linguistic	5
two	43
as	19
doctoral	9
or	19
existing	22
new	27
three	15
specific	23
third	13
linguistics	26
present	43
prior	32
relevant	7
his	15
limited	9
no	5
presenting	5
scientific	15
some	7
main	5
quantitative	30
much	7
science	18
both	5
disciplinary	8
about	17
academic	32
AmE	6
analysis	10
appropriate	6
between	8
past	27
presented	7
short	6
Chinese	8
complexity	6
conducting	5
corpus	8
diachronic	9
different	12
discourse	10
disseminate	5
earlier	6
economics	12
education	5
ELF	37
ELT	5
English	26
entire	6
experimental	8
formulating	6
generate	5
generating	7
genre	9
graduate-level	8
grammar	16
her	12
how	12
include	5
interdisciplinary	10
involving	6
its	5
L2	8
literacy	5
management	9
medical	15
novice	10
one's	9
original	9
related	15
reported	6
specialist	5
students'	6
teaching	11
Telecommunications	5
than	5
these	5
traditional	5
typical	5
UK	5
unpublished	10
which	5
written	5
your	7
