# Supplementary material for: Navigating the landscape of academic prose: A corpus-driven inquiry into rhetorical preferences and their pedagogical implications for advanced L2 writers
Source: PLoS One. 2026 Mar 5;21(3):e0343739. doi: 10.1371/journal.pone.0343739 (PMC12962540; doi:10.1371/journal.pone.0343739)
Supplement: S1 File — This compressed file contains the complete dataset and analysis details underlying the study, organized into four folders: 1. GN Reference Table: Contains the initial lists of general nouns. 2. Detailed Data of Each Semantic Groups Including Selection Process: Documentation of the data selection steps and detailed statistics for each group. 3. Data of Semantic Groups after Selection: The final categorized datasets used for analysis. (ZIP) [file pone.0343739.s001.zip › S1 File. supplementary materials/Detailed Data of Each Semantic Groups Including Selection Process/RESEARCH/Data of C and N/research N.xlsx]

## Sheet: collx
Collocate		Freq 2
a		107
academic		26
action		79
and		86
as		13
available		5
Biology		8
both		5
bundles		14
by		17
corpus-based		7
current		20
disciplinary		5
doctoral		13
doing		6
EAP		60
EMI		7
empirical		21
existing		12
feedback		6
first		24
following		40
for		88
four		9
further		75
future		141
his		8
Human		6
important		7
institutional		8
international		5
language		8
LB		6
limited		8
linguistic		14
Linguistics		9
little		21
main		7
more		23
most		8
much		6
my		23
new		12
no		8
other		20
our		36
own		15
plagiarism		6
practitioner		16
present		9
Presenting		8
previous		156
primary		10
prior		9
proposed		23
published		17
qualitative		16
quantitative		7
quasi-experimental		5
recent		16
relevant		9
science		6
scientific		8
second		29
semi-structured		5
similar		5
some		8
specific		10
study		8
study's		7
such		19
that		29
their		140
third		10
this		121
three		12
to		37
transfer		7
two		14
what		7
While		5
with		16
writing		28
