# Supplementary material for: Navigating the landscape of academic prose: A corpus-driven inquiry into rhetorical preferences and their pedagogical implications for advanced L2 writers
Source: PLoS One. 2026 Mar 5;21(3):e0343739. doi: 10.1371/journal.pone.0343739 (PMC12962540; doi:10.1371/journal.pone.0343739)
Supplement: S1 File — This compressed file contains the complete dataset and analysis details underlying the study, organized into four folders: 1. GN Reference Table: Contains the initial lists of general nouns. 2. Detailed Data of Each Semantic Groups Including Selection Process: Documentation of the data selection steps and detailed statistics for each group. 3. Data of Semantic Groups after Selection: The final categorized datasets used for analysis. (ZIP) [file pone.0343739.s001.zip › S1 File. supplementary materials/Detailed Data of Each Semantic Groups Including Selection Process/RESEARCH/Data of C and N/studies C.xlsx]

## Sheet: collx
method name: collx
corpus: user/cawec98w/kk
subcorpus: -
concordance size: 1868
query: Query:[lc=""studies"" & tag=""N.*""]
Collocate	Freq	Coll. freq.	T-score	MI	logDice
previous	230	754	15.0872	7.59276	11.489
empirical	56	234	7.4339	7.24269	9.76981
Previous	49	104	6.97652	8.21997	9.66927
few	49	263	6.94063	6.88149	9.55739
These	57	685	7.40646	5.71863	9.51491
these	70	1877	8.0121	4.56077	9.25853
future	36	329	5.91335	6.11368	9.06861
qualitative	30	350	5.37625	5.76138	8.79185
case	27	396	5.07573	5.43123	8.61023
Future	23	66	4.77409	7.78486	8.60619
quantitative	26	321	4.99954	5.67971	8.60438
other	42	1734	6.05794	3.93812	8.57773
many	27	490	5.04714	5.12395	8.55154
recent	24	236	4.82286	6.00802	8.54604
diachronic	20	216	4.39581	5.87274	8.29679
relevant	20	291	4.36931	5.44275	8.24578
Some	18	136	4.19199	6.38816	8.20126
earlier	16	154	3.93916	6.03891	8.01843
translation	15	232	3.77833	5.35461	7.87072
some	20	1012	4.11456	3.64463	7.83007
Other	13	82	3.56961	6.64858	7.77118
prior	14	245	3.63819	5.17641	7.76228
comparative	13	125	3.55077	6.04035	7.73971
Translation	12	18	3.45589	8.72073	7.70385
numerous	12	45	3.44357	7.39881	7.68334
Several	12	48	3.44221	7.3057	7.68108
corpus-based	11	88	3.2747	6.3057	7.52574
Numerous	10	13	3.15578	8.92718	7.44464
aforementioned	10	56	3.13429	6.82027	7.41204
several	10	265	3.02986	4.57778	7.26326
their	37	6032	4.51577	1.95673	7.26182
language	19	2246	3.54468	2.42048	7.2416
two	18	2164	3.43665	2.39614	7.19265
MDA	8	18	2.81837	8.13577	7.11889
Many	8	54	2.79826	6.55081	7.09161
most	12	1034	2.99243	2.87664	7.08213
genre	11	805	2.93309	3.11228	7.07519
past	8	242	2.69323	4.38683	6.95697
such	13	2041	2.71106	2.01107	6.76786
Empirical	6	12	2.44175	8.3057	6.70845
appraisal	6	92	2.39014	5.3671	6.64832
EAP	10	1443	2.44122	2.13277	6.62888
More	6	150	2.35272	4.66184	6.60625
related	6	377	2.20628	3.33224	6.45246
extant	5	23	2.21981	7.10406	6.43699
Recent	5	24	2.21911	7.04266	6.43623
Literature	5	28	2.21628	6.82027	6.43318
Further	5	64	2.19084	5.62762	6.40605
bundle	5	78	2.18095	5.34222	6.39563
rhetoric	5	111	2.15763	4.83321	6.37137
early	5	112	2.15692	4.82027	6.37064
existing	5	154	2.12724	4.36084	6.34036
fewer	5	157	2.12512	4.333	6.33822
own	6	588	2.07017	2.69099	6.32287
graduate	5	260	2.05233	3.60526	6.26665
further	6	711	1.99082	2.41695	6.25237
transfer	5	294	2.0283	3.42795	6.24378
above	5	357	1.98378	3.14784	6.20234
linguistic	6	868	1.88954	2.12911	6.16711
Case	4	6	1.99526	8.72073	6.12809
EMMA	4	11	1.99131	7.84626	6.12425
doctoral	5	499	1.88344	2.66473	6.11308
ethnographic	4	27	1.97867	6.55081	6.11202
grammar	5	514	1.87284	2.622	6.10397
similar	5	519	1.8693	2.60803	6.10095
Business	4	56	1.95575	5.49834	6.09011
discourse	7	1567	1.70986	1.49926	6.06126
opposed	4	101	1.9202	4.64748	6.05675
different	7	1618	1.6794	1.45305	6.04
Both	4	127	1.89966	4.31701	6.03783
corpus	6	1253	1.64117	1.59949	5.97717
Such	4	228	1.81986	3.47281	5.96658
CT	4	261	1.79379	3.27779	5.94404
both	6	1344	1.58247	1.49834	5.93571
metadiscourse	4	350	1.72347	2.85448	5.88496
of	66	35316	1.25484	0.24206	5.862
three	5	1196	1.39088	1.40362	5.74073
more	9	3723	1.039	0.61337	5.72103
Existing	3	7	1.72566	8.0833	5.71229
pioneering	3	12	1.7211	7.3057	5.70845
Various	3	13	1.72019	7.19022	5.70768
Foreign	3	31	1.70377	5.93646	5.69394
mixed	3	34	1.70103	5.8032	5.69166
composition	3	59	1.67822	5.00802	5.67282
experimental	3	75	1.66363	4.66184	5.66089
Most	3	77	1.6618	4.62387	5.65941
interdisciplinary	3	84	1.65542	4.49834	5.65423
survey	3	115	1.62713	4.04517	5.63149
C	3	131	1.61254	3.85724	5.6199
Language	3	137	1.60706	3.79263	5.61558
master's	3	207	1.5432	3.19717	5.56607
cited	3	220	1.53134	3.1093	5.55706
PhD	3	434	1.33611	2.12911	5.41629
been	4	1271	0.9958	0.99395	5.38391
specific	3	811	0.99216	1.2271	5.19748
across	3	824	0.9803	1.20416	5.1905
.	35	36856	-3.92813	-0.73463	4.88834
The	6	4897	-0.70959	-0.36702	4.86109
academic	5	3846	-0.48182	-0.28152	4.84164
the	44	52330	-5.83286	-0.91022	4.73348
research	5	4917	-1.23867	-0.63594	4.59379
In	3	2890	-0.90455	-0.6062	4.36882
writing	4	4951	-1.91173	-0.96781	4.26466
,	41	68637	-10.5353	-1.40345	4.25211
from	3	4120	-2.0267	-1.11777	4.0371
in	11	26414	-9.26812	-1.92389	3.67184
"	4	9388	-5.41736	-1.89091	3.54159
that	4	9602	-5.58644	-1.92342	3.51442
)	8	23549	-10.3279	-2.21768	3.36649
and	4	30722	-22.2731	-3.60129	2.00786
