# Supplementary material for: Navigating the landscape of academic prose: A corpus-driven inquiry into rhetorical preferences and their pedagogical implications for advanced L2 writers
Source: PLoS One. 2026 Mar 5;21(3):e0343739. doi: 10.1371/journal.pone.0343739 (PMC12962540; doi:10.1371/journal.pone.0343739)
Supplement: S1 File — This compressed file contains the complete dataset and analysis details underlying the study, organized into four folders: 1. GN Reference Table: Contains the initial lists of general nouns. 2. Detailed Data of Each Semantic Groups Including Selection Process: Documentation of the data selection steps and detailed statistics for each group. 3. Data of Semantic Groups after Selection: The final categorized datasets used for analysis. (ZIP) [file pone.0343739.s001.zip › S1 File. supplementary materials/Detailed Data of Each Semantic Groups Including Selection Process/RESEARCH/Data of C and N/studies N.xlsx]

## Sheet: collx
Collocate		Freq2
academic		15
business		28
case		49
composition		9
corpus		15
corpus-based		12
descriptive		10
Disciplinary		6
EAP		6
earlier		7
empirical		13
existing		5
experimental		5
few		29
Further		9
future		37
genre		12
graduate		9
media		10
metadiscourse		6
more		6
most		5
no		6
numerous		5
other		48
previous		93
qualitative		14
quantitative		8
recent		20
research		7
several		23
similar		5
some		16
such		46
their		31
these		97
three		5
to		6
translation		5
university		21
writing		6
