# Supplementary material for: Navigating the landscape of academic prose: A corpus-driven inquiry into rhetorical preferences and their pedagogical implications for advanced L2 writers
Source: PLoS One. 2026 Mar 5;21(3):e0343739. doi: 10.1371/journal.pone.0343739 (PMC12962540; doi:10.1371/journal.pone.0343739)
Supplement: S1 File — This compressed file contains the complete dataset and analysis details underlying the study, organized into four folders: 1. GN Reference Table: Contains the initial lists of general nouns. 2. Detailed Data of Each Semantic Groups Including Selection Process: Documentation of the data selection steps and detailed statistics for each group. 3. Data of Semantic Groups after Selection: The final categorized datasets used for analysis. (ZIP) [file pone.0343739.s001.zip › S1 File. supplementary materials/Detailed Data of Each Semantic Groups Including Selection Process/RESEARCH/Data of C and N/study C.xlsx]

## Sheet: collx
method name: collx
corpus: user/cawec98w/kk
subcorpus: -
concordance size: 3113
query: Query:[lc=""study"" & tag=""N.*""]
Collocate	Freq	Coll. freq.	T-score	MI	logDice
this	820	4071	28.2613	6.2572	11.8689
present	325	869	17.9008	7.14997	11.385
current	211	534	14.429	7.22929	10.8886
This	268	2252	16.0084	5.49798	10.6767
our	187	1433	13.3988	5.63096	10.3965
case	89	396	9.32344	6.41526	9.69889
Our	53	296	7.17304	6.08735	8.99279
The	91	4897	8.18757	2.819	8.54021
pilot	25	62	4.96735	7.25854	8.01132
the	293	52330	9.06669	1.08829	7.43604
recent	17	236	3.97238	4.7737	7.37795
their	46	6032	4.44031	1.53403	7.36479
comparative	16	125	3.91771	5.6031	7.33911
own	16	588	3.6129	3.36921	7.1463
opposed	13	101	3.53178	5.61111	7.05029
further	14	711	3.24126	2.90253	6.90649
previous	14	754	3.211	2.81782	6.89036
another	12	255	3.27025	4.15949	6.86729
his	13	758	3.05194	2.70327	6.78195
empirical	11	234	3.13083	4.15795	6.75078
my	12	540	3.0536	3.07703	6.7501
under	10	244	2.95909	3.96008	6.60897
a	52	15130	1.68593	0.3842	6.54538
)	73	23549	1.28596	0.23533	6.48733
new	10	674	2.60101	2.49421	6.43509
corpus-based	8	88	2.7465	5.10945	6.35569
diachronic	8	216	2.62732	3.814	6.29913
qualitative	8	350	2.50257	3.11767	6.24219
longitudinal	7	23	2.62286	6.85268	6.19265
no	8	537	2.32846	2.50011	6.16632
undergraduate	7	165	2.48152	4.00992	6.12875
her	9	1287	1.87029	1.40901	6.06664
interview-based	6	6	2.44304	8.56888	5.97809
Their	6	125	2.31511	4.18806	5.92408
of	64	35316	-3.62493	-0.53915	5.77009
intervention	5	49	2.17836	5.2761	5.69531
earlier	5	154	2.05471	3.62403	5.64818
proposed	5	231	1.96403	3.03906	5.61457
main	5	332	1.84508	2.51577	5.57164
academic	9	3846	-0.37596	-0.17033	5.40526
mixed-methods	4	14	1.98157	6.76153	5.38944
exploratory	4	24	1.9684	5.98392	5.38483
Another	4	130	1.82883	3.54652	5.33689
larger	4	147	1.80645	3.36921	5.32934
one	5	1300	0.7051	0.54652	5.21438
cross-institutional	3	5	1.72445	7.83192	4.97856
Relevant	3	8	1.71989	7.15385	4.97717
seminal	3	10	1.71685	6.83192	4.97625
small-scale	3	11	1.71533	6.69442	4.97578
classroom-based	3	15	1.70925	6.24696	4.97394
follow-up	3	37	1.6758	4.94439	4.96383
preliminary	3	59	1.64235	4.2712	4.95379
postgraduate	3	65	1.63323	4.13148	4.95106
graduate	3	260	1.33676	2.13148	4.86515
relevant	3	291	1.28962	1.96897	4.85195
future	3	329	1.23185	1.7919	4.83593
PhD	3	434	1.07221	1.3923	4.79258
university	3	447	1.05245	1.34972	4.7873
A	3	736	0.61306	0.63029	4.67469
English	3	3098	-2.97804	-1.44327	3.98435
and	4	30722	-38.4509	-4.3381	1.95377
