# Supplementary material for: Navigating the landscape of academic prose: A corpus-driven inquiry into rhetorical preferences and their pedagogical implications for advanced L2 writers
Source: PLoS One. 2026 Mar 5;21(3):e0343739. doi: 10.1371/journal.pone.0343739 (PMC12962540; doi:10.1371/journal.pone.0343739)
Supplement: S1 File — This compressed file contains the complete dataset and analysis details underlying the study, organized into four folders: 1. GN Reference Table: Contains the initial lists of general nouns. 2. Detailed Data of Each Semantic Groups Including Selection Process: Documentation of the data selection steps and detailed statistics for each group. 3. Data of Semantic Groups after Selection: The final categorized datasets used for analysis. (ZIP) [file pone.0343739.s001.zip › S1 File. supplementary materials/Detailed Data of Each Semantic Groups Including Selection Process/RESEARCH/Data of C and N/study N.xlsx]

## Sheet: collx
Collocate		Freq
a		61
academic		16
and		13
another		9
case		99
current		94
each		6
earlier		6
empirical		8
exploratory		15
future		10
her		10
his		18
larger		9
longitudinal		10
my		5
one		5
original		6
our		170
pilot		5
present		241
previous		10
proposed		5
qualitative		7
recent		24
single		13
that		11
the		560
their		51
this		910
under		21
