# Supplementary material for: Navigating the landscape of academic prose: A corpus-driven inquiry into rhetorical preferences and their pedagogical implications for advanced L2 writers
Source: PLoS One. 2026 Mar 5;21(3):e0343739. doi: 10.1371/journal.pone.0343739 (PMC12962540; doi:10.1371/journal.pone.0343739)
Supplement: S1 File — This compressed file contains the complete dataset and analysis details underlying the study, organized into four folders: 1. GN Reference Table: Contains the initial lists of general nouns. 2. Detailed Data of Each Semantic Groups Including Selection Process: Documentation of the data selection steps and detailed statistics for each group. 3. Data of Semantic Groups after Selection: The final categorized datasets used for analysis. (ZIP) [file pone.0343739.s001.zip › S1 File. supplementary materials/Detailed Data of Each Semantic Groups Including Selection Process/RESEARCH/research CN/findings CN.xlsx]

## Sheet: 差异表
Collocate	Freq1	Freq2
research	135	41
our	115	65
these	91	109
their	52	18
previous	29	11
main	7	11
quantitative	5	6

## Sheet: 卡方
Items	Freq 1	Freq 2	Norm Freq 1	Norm Freq 2	Chi-square	p
research	135	41	137	39	54.7516	0
their	52	18	53	17	17.5513	2.7965e-05
our	115	65	117	62	16.3566	5.2472e-05
previous	29	11	30	11	8.25483	0.0040644
these	91	109	93	105	-0.625917	0.42886
main	7	11	7	11	-0.341015	0.55924
quantitative	5	6	5	6	-0.00931244	0.92312

## Sheet: NA无
Collocate	Freq1	Freq2
current	27	0
own	20	0
new	17	0
present	11	0
major	10	0
contradictory	9	0
inconsistent	7	0
presenting	6	0
principal	6	0
different	5	0
empirical	5	0
her	5	0
important	5	0
interesting	5	0
negative	5	0
researchers'	5	0

## Sheet: CA无
Collocate	Freq1	Freq2
study's	0	8
key	0	6
study	0	5
survey	0	5
