# Supplementary material for: Navigating the landscape of academic prose: A corpus-driven inquiry into rhetorical preferences and their pedagogical implications for advanced L2 writers
Source: PLoS One. 2026 Mar 5;21(3):e0343739. doi: 10.1371/journal.pone.0343739 (PMC12962540; doi:10.1371/journal.pone.0343739)
Supplement: S1 File — This compressed file contains the complete dataset and analysis details underlying the study, organized into four folders: 1. GN Reference Table: Contains the initial lists of general nouns. 2. Detailed Data of Each Semantic Groups Including Selection Process: Documentation of the data selection steps and detailed statistics for each group. 3. Data of Semantic Groups after Selection: The final categorized datasets used for analysis. (ZIP) [file pone.0343739.s001.zip › S1 File. supplementary materials/Detailed Data of Each Semantic Groups Including Selection Process/RESEARCH/research CN/research CN.xlsx]

## Sheet: 差异表
Collocate	Freq1	Freq 2
the	607	471
previous	236	156
their	189	140
future	121	141
and	114	86
a	105	107
for	70	88
our	59	36
published	59	17
writing	58	28
this	56	121
qualitative	53	16
empirical	47	21
action	43	79
two	43	14
present	43	9
current	40	20
further	37	75
academic	32	26
prior	32	9
quantitative	30	7
own	29	15
to	27	37
first	27	24
new	27	12
linguistics	26	9
EAP	24	60
following	24	40
second	23	29
more	23	23
specific	23	10
existing	22	12
that	21	29
recent	21	16
with	20	16
my	19	23
little	19	21
as	19	13
such	18	19
science	18	6
three	15	12
his	15	8
scientific	15	8
other	14	20
third	13	10
from	12	15
doctoral	9	13
limited	9	8
between	8	5
disciplinary	8	5
by	7	17
relevant	7	9
some	7	8
much	7	6
linguistic	5	14
no	5	8
presenting	5	8
main	5	7
both	5	5

## Sheet: NA无
Collocate	Freq1	Freq 2
ELF	37	0
past	27	0
English	26	0
about	17	0
grammar	16	0
medical	15	0
related	15	0
different	12	0
economics	12	0
her	12	0
how	12	0
teaching	11	0
analysis	10	0
discourse	10	0
interdisciplinary	10	0
novice	10	0
unpublished	10	0
diachronic	9	0
genre	9	0
management	9	0
one's	9	0
original	9	0
Chinese	8	0
corpus	8	0
experimental	8	0
graduate-level	8	0
L2	8	0
generating	7	0
presented	7	0
your	7	0
AmE	6	0
appropriate	6	0
complexity	6	0
earlier	6	0
entire	6	0
formulating	6	0
involving	6	0
reported	6	0
short	6	0
students'	6	0
conducting	5	0
disseminate	5	0
education	5	0
ELT	5	0
generate	5	0
include	5	0
its	5	0
literacy	5	0
specialist	5	0
Telecommunications	5	0
than	5	0
these	5	0
traditional	5	0
typical	5	0
UK	5	0
which	5	0
written	5	0

## Sheet: CA无
Collocate	Freq1	Freq 2
proposed	0	23
practitioner	0	16
bundles	0	14
primary	0	10
four	0	9
Biology	0	8
language	0	8
most	0	8
study	0	8
corpus-based	0	7
EMI	0	7
important	0	7
study's	0	7
transfer	0	7
what	0	7
doing	0	6
feedback	0	6
Human	0	6
LB	0	6
plagiarism	0	6
available	0	5
international	0	5
quasi-experimental	0	5
semi-structured	0	5
similar	0	5
While	0	5

## Sheet: 卡方表
Items	Freq 1	Freq 2	Norm Freq 1	Norm Freq 2	Chi-square	p
the	607	471	0.000618	0.000452	25.7062	3.9755e-07
published	59	17	6e-05	1.6e-05	24.5893	7.0945e-07
present	43	9	4.4e-05	9e-06	22.9258	1.6838e-06
qualitative	53	16	5.4e-05	1.5e-05	20.9534	4.7058e-06
previous	236	156	0.00024	0.00015	20.8694	4.9168e-06
this	56	121	5.7e-05	0.000116	-19.5865	9.6145e-06
two	43	14	4.4e-05	1.3e-05	15.4448	8.4951e-05
quantitative	30	7	3.1e-05	7e-06	14.4045	0.00014745
prior	32	9	3.3e-05	9e-06	13.1306	0.00029051
EAP	24	60	2.4e-05	5.8e-05	-12.6297	0.00037966
writing	58	28	5.9e-05	2.7e-05	11.5489	0.00067788
empirical	47	21	4.8e-05	2e-05	10.7123	0.0010643
further	37	75	3.8e-05	7.2e-05	-10.1749	0.0014236
their	189	140	0.000192	0.000134	10.0835	0.001496
linguistics	26	9	2.6e-05	9e-06	8.28172	0.0040046
action	43	79	4.4e-05	7.6e-05	-8.11567	0.0043884
current	40	20	4.1e-05	1.9e-05	7.17889	0.0073766
our	59	36	6e-05	3.5e-05	6.46055	0.01103
new	27	12	2.7e-05	1.2e-05	5.87806	0.015331
science	18	6	1.8e-05	6e-06	5.7067	0.0169
and	114	86	0.000116	8.3e-05	5.38979	0.020255
specific	23	10	2.3e-05	1e-05	5.09395	0.024009
own	29	15	3e-05	1.4e-05	4.63833	0.031265
existing	22	12	2.2e-05	1.2e-05	2.93715	0.086563
linguistic	5	14	5e-06	1.3e-05	-2.92165	0.087398
by	7	17	7e-06	1.6e-05	-2.87426	0.090006
following	24	40	2.4e-05	3.8e-05	-2.69962	0.10037
his	15	8	1.5e-05	8e-06	1.93534	0.16418
scientific	15	8	1.5e-05	8e-06	1.93534	0.16418
as	19	13	1.9e-05	1.2e-05	1.1001	0.29424
for	70	88	7.1e-05	8.4e-05	-0.974814	0.32348
to	27	37	2.7e-05	3.6e-05	-0.796952	0.37201
academic	32	26	3.3e-05	2.5e-05	0.771607	0.37972
recent	21	16	2.1e-05	1.5e-05	0.697002	0.40379
that	21	29	2.1e-05	2.8e-05	-0.615657	0.43267
future	121	141	0.000123	0.000135	-0.494779	0.4818
other	14	20	1.4e-05	1.9e-05	-0.473625	0.49132
with	20	16	2e-05	1.5e-05	0.455347	0.49981
between	8	5	8e-06	5e-06	0.435395	0.50935
disciplinary	8	5	8e-06	5e-06	0.435395	0.50935
third	13	10	1.3e-05	1e-05	0.309969	0.5777
three	15	12	1.5e-05	1.2e-05	0.287569	0.59178
doctoral	9	13	9e-06	1.2e-05	-0.253415	0.61468
first	27	24	2.7e-05	2.3e-05	0.238113	0.62557
second	23	29	2.3e-05	2.8e-05	-0.234121	0.62848
no	5	8	5e-06	8e-06	-0.202526	0.65269
presenting	5	8	5e-06	8e-06	-0.202526	0.65269
my	19	23	1.9e-05	2.2e-05	-0.0753748	0.78367
from	12	15	1.2e-05	1.4e-05	-0.0546985	0.81508
both	5	5	5e-06	5e-06	0.050334	0.82248
a	105	107	0.000107	0.000103	0.0473186	0.8278
main	5	7	5e-06	7e-06	-0.0353463	0.85087
such	18	19	1.8e-05	1.8e-05	0.02309	0.87922
relevant	7	9	7e-06	9e-06	-0.0178816	0.89362
limited	9	8	9e-06	8e-06	0.014392	0.90451
some	7	8	7e-06	8e-06	-0.0126988	0.91028
much	7	6	7e-06	6e-06	0.0110056	0.91645
more	23	23	2.3e-05	2.2e-05	0.00248356	0.96025
little	19	21	1.9e-05	2e-05	-0.000667659	0.97939
