# Supplementary material for: Navigating the landscape of academic prose: A corpus-driven inquiry into rhetorical preferences and their pedagogical implications for advanced L2 writers
Source: PLoS One. 2026 Mar 5;21(3):e0343739. doi: 10.1371/journal.pone.0343739 (PMC12962540; doi:10.1371/journal.pone.0343739)
Supplement: S1 File — This compressed file contains the complete dataset and analysis details underlying the study, organized into four folders: 1. GN Reference Table: Contains the initial lists of general nouns. 2. Detailed Data of Each Semantic Groups Including Selection Process: Documentation of the data selection steps and detailed statistics for each group. 3. Data of Semantic Groups after Selection: The final categorized datasets used for analysis. (ZIP) [file pone.0343739.s001.zip › S1 File. supplementary materials/Detailed Data of Each Semantic Groups Including Selection Process/RESEARCH/research CN/studies CN.xlsx]

## Sheet: 差异表
Collocate	Freq 1	Freq 2
previous	279	93
these	127	97
empirical	62	13
future	59	37
other	55	48
few	49	29
some	38	16
their	37	31
case	31	49
qualitative	30	14
recent	29	20
translation	27	5
quantitative	26	8
several	22	23
numerous	22	5
such	17	46
earlier	16	7
more	15	6
most	15	5
corpus-based	11	12
genre	11	12
further	11	9
EAP	10	6
existing	8	5
corpus	6	15
academic	5	15
graduate	5	9
research	5	7
similar	5	5
three	5	5

## Sheet: 卡方
Items	Freq 1	Freq 2	Norm Freq 1	Norm Freq 2	Chi-square	p
previous	279	93	284	89	103.185	0
empirical	62	13	63	12	33.6051	6.751e-09
translation	27	5	27	5	15.0428	0.0001051
such	17	46	17	44	-10.8786	0.00097283
numerous	22	5	22	5	10.444	0.0012305
quantitative	26	8	26	8	9.52582	0.002026
some	38	16	39	15	9.4421	0.0021206
qualitative	30	14	31	13	6.0286	0.014076
future	59	37	60	36	5.90174	0.015126
few	49	29	50	28	5.8045	0.015985
these	127	97	129	93	5.63619	0.017593
most	15	5	15	5	4.59436	0.032077
academic	5	15	5	14	-3.54644	0.059673
more	15	6	15	6	3.53375	0.060132
earlier	16	7	16	7	3.27021	0.070549
case	31	49	32	47	-2.69371	0.10075
corpus	6	15	6	14	-2.60227	0.10671
recent	29	20	30	19	1.81449	0.17797
other	55	48	56	46	0.786349	0.37521
EAP	10	6	10	6	0.751178	0.3861
their	37	31	38	30	0.716634	0.39725
graduate	5	9	5	9	-0.480607	0.48815
existing	8	5	8	5	0.435395	0.50935
further	11	9	11	9	0.125192	0.72347
similar	5	5	5	5	0.050334	0.82248
three	5	5	5	5	0.050334	0.82248
research	5	7	5	7	-0.0353463	0.85087
corpus-based	11	12	11	12	-0.0194716	0.88902
genre	11	12	11	12	-0.0194716	0.88902
several	22	23	22	22	0.010627	0.91789

## Sheet: NA无
Collocate	Freq 1	Freq 2
many	35	0
language	22	0
diachronic	20	0
relevant	20	0
two	18	0
prior	14	0
comparative	13	0
aforementioned	10	0
both	10	0
MDA	8	0
past	8	0
different	7	0
discourse	7	0
appraisal	6	0
linguistic	6	0
own	6	0
related	6	0
above	5	0
bundle	5	0
doctoral	5	0
early	5	0
extant	5	0
fewer	5	0
grammar	5	0
Literature	5	0
rhetoric	5	0
transfer	5	0

## Sheet: CA无
Collocate	Freq 1	Freq 2
university	0	21
descriptive	0	10
media	0	10
Disciplinary	0	6
no	0	6
to	0	6
similar	0	5
