# Supplementary material for: Navigating the landscape of academic prose: A corpus-driven inquiry into rhetorical preferences and their pedagogical implications for advanced L2 writers
Source: PLoS One. 2026 Mar 5;21(3):e0343739. doi: 10.1371/journal.pone.0343739 (PMC12962540; doi:10.1371/journal.pone.0343739)
Supplement: S1 File — This compressed file contains the complete dataset and analysis details underlying the study, organized into four folders: 1. GN Reference Table: Contains the initial lists of general nouns. 2. Detailed Data of Each Semantic Groups Including Selection Process: Documentation of the data selection steps and detailed statistics for each group. 3. Data of Semantic Groups after Selection: The final categorized datasets used for analysis. (ZIP) [file pone.0343739.s001.zip › S1 File. supplementary materials/Detailed Data of Each Semantic Groups Including Selection Process/RESEARCH/research CN/study CN.xlsx]

## Sheet: 差异表
Collocate	Freq1	Freq 2
this	1088	910
the	384	560
present	325	241
our	240	170
current	211	94
case	89	99
their	52	51
pilot	25	5
recent	17	24
another	16	9
previous	14	10
his	13	18
my	12	5
empirical	11	8
under	10	21
academic	9	16
her	9	10
qualitative	8	7
longitudinal	7	10
earlier	5	6
one	5	5
proposed	5	5
exploratory	4	15
larger	4	9
future	3	10

## Sheet: 卡方表
Items	Freq 1	Freq 2	Norm Freq 1	Norm Freq 2	Chi-square	p
current	211	94	0.000215	9e-05	51.1744	1e-12
this	1088	910	0.001107	0.000873	27.7166	1.4045e-07
the	384	560	0.000391	0.000537	-23.0912	1.545e-06
present	325	241	0.000331	0.000231	17.4977	2.8765e-05
our	240	170	0.000244	0.000163	15.9893	6.3701e-05
pilot	25	5	2.5e-05	5e-06	13.1752	0.00028367
exploratory	4	15	4e-06	1.4e-05	-4.70158	0.030135
under	10	21	1e-05	2e-05	-2.67265	0.10209
my	12	5	1.2e-05	5e-06	2.48315	0.11507
future	3	10	3e-06	1e-05	-2.4333	0.11878
another	16	9	1.6e-05	9e-06	1.81171	0.1783
academic	9	16	9e-06	1.5e-05	-1.1131	0.29141
larger	4	9	4e-06	9e-06	-1.00996	0.31491
previous	14	10	1.4e-05	1e-05	0.570292	0.45014
recent	17	24	1.7e-05	2.3e-05	-0.564213	0.45257
empirical	11	8	1.1e-05	8e-06	0.343226	0.55797
his	13	18	1.3e-05	1.7e-05	-0.309948	0.57771
longitudinal	7	10	7e-06	1e-05	-0.133453	0.71488
their	52	51	5.3e-05	4.9e-05	0.0872022	0.76776
case	89	99	9.1e-05	9.5e-05	-0.0664284	0.79661
one	5	5	5e-06	5e-06	0.050334	0.82248
proposed	5	5	5e-06	5e-06	0.050334	0.82248
her	9	10	9e-06	1e-05	-0.0160852	0.89908
qualitative	8	7	8e-06	7e-06	0.0126988	0.91028
earlier	5	6	5e-06	6e-06	-0.00931244	0.92312

## Sheet: NA无
Collocate	Freq1	Freq 2
comparative	16	0
own	16	0
further	14	0
opposed	13	0
new	10	0
corpus-based	8	0
diachronic	8	0
no	8	0
undergraduate	7	0
interview-based	6	0
relevant	6	0
intervention	5	0
main	5	0
mixed-methods	4	0
classroom-based	3	0
cross-institutional	3	0
English	3	0
follow-up	3	0
graduate	3	0
PhD	3	0
postgraduate	3	0
preliminary	3	0
seminal	3	0
small-scale	3	0
university	3	0

## Sheet: CA无
Collocate	Freq1	Freq 2
single	0	13
that	0	11
each	0	6
original	0	6
