# Supplementary material for: Navigating the landscape of academic prose: A corpus-driven inquiry into rhetorical preferences and their pedagogical implications for advanced L2 writers
Source: PLoS One. 2026 Mar 5;21(3):e0343739. doi: 10.1371/journal.pone.0343739 (PMC12962540; doi:10.1371/journal.pone.0343739)
Supplement: S1 File — This compressed file contains the complete dataset and analysis details underlying the study, organized into four folders: 1. GN Reference Table: Contains the initial lists of general nouns. 2. Detailed Data of Each Semantic Groups Including Selection Process: Documentation of the data selection steps and detailed statistics for each group. 3. Data of Semantic Groups after Selection: The final categorized datasets used for analysis. (ZIP) [file pone.0343739.s001.zip › S1 File. supplementary materials/Detailed Data of Each Semantic Groups Including Selection Process/RESEARCH/RESEARCH Group Basis Table.xlsx]

## Sheet: Sheet1
	Items	Freq 1	Freq 2	Norm Freq 1	Norm Freq 2	Chi-square	p
studies	previous	279	93	284	89	103.185	0
	empirical	62	13	63	12	33.6051	6.751e-09
	translation	27	5	27	5	15.0428	0.0001051
	such	17	46	17	44	-10.8786	0.00097283
	numerous	22	5	22	5	10.444	0.0012305
	quantitative	26	8	26	8	9.52582	0.002026
	some	38	16	39	15	9.4421	0.0021206
study	current	211	94	0.000215	9e-05	51.1744	1e-12
	this	1088	910	0.001107	0.000873	27.7166	1.4045e-07
	the	384	560	0.000391	0.000537	-23.0912	1.545e-06
	present	325	241	0.000331	0.000231	17.4977	2.8765e-05
	our	240	170	0.000244	0.000163	15.9893	6.3701e-05
	pilot	25	5	2.5e-05	5e-06	13.1752	0.00028367
	exploratory	4	15	4e-06	1.4e-05	-4.70158	0.030135
findings	research	135	41	137	39	54.7516	0
	their	52	18	53	17	17.5513	2.7965e-05
	our	115	65	117	62	16.3566	5.2472e-05
	previous	29	11	30	11	8.25483	0.0040644
research	the	607	471	0.000618	0.000452	25.7062	3.9755e-07
	published	59	17	6e-05	1.6e-05	24.5893	7.0945e-07
	present	43	9	4.4e-05	9e-06	22.9258	1.6838e-06
	qualitative	53	16	5.4e-05	1.5e-05	20.9534	4.7058e-06
	previous	236	156	0.00024	0.00015	20.8694	4.9168e-06
	this	56	121	5.7e-05	0.000116	-19.5865	9.6145e-06
	two	43	14	4.4e-05	1.3e-05	15.4448	8.4951e-05
	quantitative	30	7	3.1e-05	7e-06	14.4045	0.00014745
	prior	32	9	3.3e-05	9e-06	13.1306	0.00029051
	EAP	24	60	2.4e-05	5.8e-05	-12.6297	0.00037966
	writing	58	28	5.9e-05	2.7e-05	11.5489	0.00067788
	empirical	47	21	4.8e-05	2e-05	10.7123	0.0010643
	further	37	75	3.8e-05	7.2e-05	-10.1749	0.0014236
	their	189	140	0.000192	0.000134	10.0835	0.001496
	linguistics	26	9	2.6e-05	9e-06	8.28172	0.0040046
	action	43	79	4.4e-05	7.6e-05	-8.11567	0.0043884
	current	40	20	4.1e-05	1.9e-05	7.17889	0.0073766
	our	59	36	6e-05	3.5e-05	6.46055	0.01103
	new	27	12	2.7e-05	1.2e-05	5.87806	0.015331
	science	18	6	1.8e-05	6e-06	5.7067	0.0169
	and	114	86	0.000116	8.3e-05	5.38979	0.020255
	specific	23	10	2.3e-05	1e-05	5.09395	0.024009
	own	29	15	3e-05	1.4e-05	4.63833	0.031265
