# Supplementary material for: Navigating the landscape of academic prose: A corpus-driven inquiry into rhetorical preferences and their pedagogical implications for advanced L2 writers
Source: PLoS One. 2026 Mar 5;21(3):e0343739. doi: 10.1371/journal.pone.0343739 (PMC12962540; doi:10.1371/journal.pone.0343739)
Supplement: S1 File — This compressed file contains the complete dataset and analysis details underlying the study, organized into four folders: 1. GN Reference Table: Contains the initial lists of general nouns. 2. Detailed Data of Each Semantic Groups Including Selection Process: Documentation of the data selection steps and detailed statistics for each group. 3. Data of Semantic Groups after Selection: The final categorized datasets used for analysis. (ZIP) [file pone.0343739.s001.zip › S1 File. supplementary materials/Detailed Data of Each Semantic Groups Including Selection Process/RESULT/CAWEC/difference C.xlsx]

## Sheet: collx
method name: collx
corpus: user/cawec98w/kk
subcorpus: -
concordance size: 400
query: Query:[lc=""difference"" & tag=""N.*""]
Collocate	Freq	Coll. freq.	T-score	MI	logDice
significant	111	713	10.5128	8.84578	11.6742
statistical	7	178	2.62299	6.86074	8.63243
This	22	2252	4.52796	4.85156	8.08657
no	7	537	2.57707	5.26769	7.93545
noticeable	3	28	1.72658	8.30673	7.8435
risk	3	44	1.72346	7.65465	7.79055
nuanced	3	78	1.71681	6.82868	7.6841
cultural	4	246	1.95838	5.5866	7.66461
Another	3	130	1.70665	6.09171	7.53511
disciplinary	8	1093	2.69767	4.43504	7.456
little	3	236	1.68595	5.23144	7.27208
overall	3	360	1.66172	4.62223	7.01511
individual	3	385	1.65684	4.52537	6.96841
much	3	446	1.64492	4.31318	6.86045
this	14	4071	3.37351	3.34531	6.68097
The	16	4897	3.58575	3.27144	6.62904
important	3	710	1.59335	3.64241	6.46862
genre	3	805	1.57479	3.46124	6.35015
a	23	15130	3.72834	2.16756	5.60079
the	73	52330	6.47158	2.04359	5.50349
of	6	35316	-2.429	-0.99395	2.46068
and	4	30722	-3.19767	-1.37787	2.07435
