# Supplementary material for: Navigating the landscape of academic prose: A corpus-driven inquiry into rhetorical preferences and their pedagogical implications for advanced L2 writers
Source: PLoS One. 2026 Mar 5;21(3):e0343739. doi: 10.1371/journal.pone.0343739 (PMC12962540; doi:10.1371/journal.pone.0343739)
Supplement: S1 File — This compressed file contains the complete dataset and analysis details underlying the study, organized into four folders: 1. GN Reference Table: Contains the initial lists of general nouns. 2. Detailed Data of Each Semantic Groups Including Selection Process: Documentation of the data selection steps and detailed statistics for each group. 3. Data of Semantic Groups after Selection: The final categorized datasets used for analysis. (ZIP) [file pone.0343739.s001.zip › S1 File. supplementary materials/Detailed Data of Each Semantic Groups Including Selection Process/RESULT/CAWEC/differences C.xlsx]

## Sheet: collx
method name: collx
corpus: user/cawec98w/kk
subcorpus: -
concordance size: 900
query: Query:[lc=""differences"" & tag=""N.*""]
Collocate	Freq	Coll. freq.	T-score	MI	logDice
significant	114	713	10.6262	7.71432	11.1774
rhetorical	46	1467	6.61766	5.3641	9.31472
disciplinary	30	1093	5.3253	5.17201	8.94616
individual	14	385	3.66332	5.57783	8.4798
cultural	12	246	3.41004	6.00164	8.42257
These	16	685	3.86962	4.93923	8.36973
these	25	1877	4.7142	4.12884	8.20454
any	11	402	3.22435	5.16757	8.11292
notable	8	64	2.8112	7.35919	8.08711
statistical	8	178	2.78051	5.88346	7.92586
inter-genre	6	10	2.44638	9.62223	7.75524
cross-linguistic	6	33	2.43923	7.89976	7.71923
subtle	6	46	2.43519	7.42059	7.69927
Such	7	228	2.58014	5.33366	7.6678
cross-disciplinary	6	68	2.42835	6.85669	7.6661
substantial	6	74	2.42649	6.7347	7.65718
semantic	7	273	2.56719	5.07379	7.61137
Significant	5	9	2.233	9.5112	7.49379
cross-cultural	5	33	2.22483	7.63673	7.45619
functional	6	317	2.35096	4.63582	7.33585
systematic	5	115	2.19691	5.83563	7.33466
formal	5	129	2.19215	5.66989	7.3149
complexity	7	580	2.47885	3.98664	7.27597
structural	5	160	2.18159	5.35919	7.27208
linguistic	8	868	2.59479	3.59764	7.2121
paradigmatic	4	13	1.99505	8.65875	7.16553
genre	7	805	2.41411	3.5137	7.0718
such	12	2041	3.01554	2.9491	7.06287
there	7	842	2.40346	3.44887	7.04083
certain	4	306	1.88352	4.10181	6.76399
non-significant	3	5	1.72985	9.62223	6.76319
cross-paradigmatic	3	10	1.72766	8.62223	6.75524
remarkable	3	19	1.7237	7.69623	6.74104
paradigm	3	60	1.70568	6.03727	6.67807
contextual	3	114	1.68194	5.11127	6.59912
interesting	3	136	1.67227	4.85669	6.56815
What	3	231	1.63051	4.09241	6.44158
some	5	1012	1.89151	2.69813	6.42106
explore	3	280	1.60898	3.81487	6.38039
major	3	289	1.60502	3.76923	6.36943
The	13	4897	2.57153	1.80195	6.19935
the	118	52330	7.19518	1.56649	6.18269
syntactic	3	477	1.52238	3.04631	6.15765
lexical	4	965	1.63266	2.44481	6.13504
identified	3	582	1.47623	2.75928	6.05163
and	64	30722	5.07631	1.45221	6.05136
found	4	1171	1.55424	2.16567	5.98389
important	3	710	1.41997	2.47248	5.93212
/	3	1770	0.95404	1.15462	5.20234
of	32	35316	0.90385	0.25116	4.85566
are	5	5119	0.49317	0.35947	4.76662
or	4	4292	0.36619	0.29176	4.65793
were	3	3700	0.1057	0.09085	4.41754
"	4	9388	-1.57368	-0.83741	3.67133
that	4	9602	-1.65514	-0.86993	3.64162
for	3	7436	-1.53647	-0.91616	3.55982
,	5	68637	-21.1332	-3.38558	1.23643
