# Supplementary material for: Navigating the landscape of academic prose: A corpus-driven inquiry into rhetorical preferences and their pedagogical implications for advanced L2 writers
Source: PLoS One. 2026 Mar 5;21(3):e0343739. doi: 10.1371/journal.pone.0343739 (PMC12962540; doi:10.1371/journal.pone.0343739)
Supplement: S1 File — This compressed file contains the complete dataset and analysis details underlying the study, organized into four folders: 1. GN Reference Table: Contains the initial lists of general nouns. 2. Detailed Data of Each Semantic Groups Including Selection Process: Documentation of the data selection steps and detailed statistics for each group. 3. Data of Semantic Groups after Selection: The final categorized datasets used for analysis. (ZIP) [file pone.0343739.s001.zip › S1 File. supplementary materials/Detailed Data of Each Semantic Groups Including Selection Process/RESULT/CAWEC/effect C.xlsx]

## Sheet: collx
method name: collx
corpus: user/cawec98w/kk
subcorpus: -
concordance size: 440
query: Query:[lc=""effect"" & tag=""N.*""]
Collocate	Freq	Coll. freq.	T-score	MI	logDice
medium	31	105	5.56075	9.63157	10.8641
large	19	202	4.34165	7.98133	9.9215
small	14	191	3.72266	7.62154	9.50586
amalgamative	7	7	2.64477	11.3916	9.00322
direct	10	213	3.13721	6.97883	8.97099
random	7	41	2.63998	8.84142	8.89746
main	11	332	3.27937	6.47601	8.86697
fixed	7	72	2.63562	8.02904	8.80735
beneficial	5	46	2.22841	8.18998	8.39712
interaction	6	201	2.41895	6.32553	8.26078
cumulative	4	19	1.99646	9.14369	8.15765
total	6	281	2.40679	5.84215	8.09111
negative	6	327	2.3998	5.62343	8.00188
positive	4	386	1.92816	4.79916	7.31
knowledge	10	1772	2.95371	3.92238	7.21079
peer	3	248	1.67876	5.02238	7.1587
significant	5	713	2.11739	4.23578	7.15075
potential	3	374	1.65168	4.42968	6.91608
an	12	3319	3.10749	3.28004	6.70883
its	3	829	1.5539	3.28135	6.27549
the	121	52330	9.22932	2.63513	6.23143
rhetorical	3	1467	1.4168	2.45792	5.68787
this	5	4071	1.55843	1.72238	5.1827
The	5	4897	1.42094	1.45586	4.94011
and	11	30722	-0.13112	-0.05594	3.53193
in	6	26414	-1.56417	-0.71244	2.87211
.	5	36856	-3.8988	-1.45607	2.13519
of	4	35316	-4.5724	-1.71642	1.8741
