# Supplementary material for: Navigating the landscape of academic prose: A corpus-driven inquiry into rhetorical preferences and their pedagogical implications for advanced L2 writers
Source: PLoS One. 2026 Mar 5;21(3):e0343739. doi: 10.1371/journal.pone.0343739 (PMC12962540; doi:10.1371/journal.pone.0343739)
Supplement: S1 File — This compressed file contains the complete dataset and analysis details underlying the study, organized into four folders: 1. GN Reference Table: Contains the initial lists of general nouns. 2. Detailed Data of Each Semantic Groups Including Selection Process: Documentation of the data selection steps and detailed statistics for each group. 3. Data of Semantic Groups after Selection: The final categorized datasets used for analysis. (ZIP) [file pone.0343739.s001.zip › S1 File. supplementary materials/Detailed Data of Each Semantic Groups Including Selection Process/RESULT/CAWEC/results C.xlsx]

## Sheet: collx
method name: collx
corpus: user/cawec98w/kk
subcorpus: -
concordance size: 1124
query: Query:[lc=""results"" & tag=""N.*""]
Collocate	Freq	Coll. freq.	T-score	MI	logDice
The	127	4897	10.8563	4.76955	9.4329
Our	21	296	4.52116	6.22141	8.92064
These	25	685	4.86974	5.26244	8.82288
our	31	1433	5.32305	4.50792	8.63396
research	51	4917	6.48678	3.44741	8.11185
quantitative	9	321	2.89826	4.88204	7.67307
interpreting	7	58	2.62491	6.98792	7.60034
discussing	7	61	2.62383	6.91517	7.59668
test	8	335	2.71581	4.65053	7.48924
coding	8	335	2.71581	4.65053	7.48924
the	288	52330	14.0387	2.53312	7.46391
search	6	103	2.40951	5.93701	7.32404
comparing	6	139	2.39553	5.50457	7.28232
assessment	7	382	2.50847	4.26847	7.25085
statistical	6	178	2.3804	5.14778	7.23845
these	13	1877	3.11057	2.86477	7.14921
inconsistent	5	34	2.22161	7.27301	7.14451
Report	4	5	1.99762	9.71662	6.85917
PLS-MGA	4	12	1.9943	8.45359	6.85025
summarizing	4	45	1.97861	6.54669	6.80894
state	4	107	1.94913	5.29708	6.73438
compare	4	144	1.93154	4.86862	6.69166
final	4	159	1.92441	4.72567	6.67469
detailed	4	192	1.90872	4.45359	6.63806
empirical	4	234	1.88875	4.16818	6.59273
your	4	279	1.86736	3.91443	6.5457
inferential	3	12	1.72546	8.03855	6.43522
contradictory	3	32	1.71448	6.62351	6.41004
stating	3	44	1.7079	6.16408	6.39514
others'	3	51	1.70405	5.95109	6.38652
present	5	869	1.86655	2.59726	6.3612
experimental	3	75	1.69088	5.39469	6.35735
similar	4	519	1.75326	3.01896	6.31788
presenting	3	157	1.64587	4.32889	6.26191
–	4	642	1.69479	2.71212	6.21373
significant	4	713	1.66103	2.56079	6.15686
key	3	292	1.57176	3.43369	6.11736
their	15	6032	2.39213	1.38702	6.10195
scientific	3	351	1.53937	3.16818	6.05846
positive	3	386	1.52015	3.03105	6.02463
on	13	5665	2.11164	1.27113	5.97146
analysis	5	1521	1.58931	1.78967	5.95288
previous	3	754	1.31814	2.06509	5.70998
.	59	36856	3.11891	0.75158	5.66969
different	3	1618	0.84384	0.96351	5.16395
'	5	3527	0.73633	0.57625	5.1386
and	27	30722	-0.42549	-0.11355	4.79606
for	7	7436	-0.02656	-0.01441	4.74396
,	57	68637	-1.09421	-0.19526	4.74276
of	19	35316	-3.34465	-0.82156	4.09469
"	5	9388	-1.75587	-0.83613	3.96218
with	3	6608	-1.89543	-1.06649	3.66834
)	4	23549	-9.19537	-2.48483	2.40935
