# Supplementary material for: Navigating the landscape of academic prose: A corpus-driven inquiry into rhetorical preferences and their pedagogical implications for advanced L2 writers
Source: PLoS One. 2026 Mar 5;21(3):e0343739. doi: 10.1371/journal.pone.0343739 (PMC12962540; doi:10.1371/journal.pone.0343739)
Supplement: S1 File — This compressed file contains the complete dataset and analysis details underlying the study, organized into four folders: 1. GN Reference Table: Contains the initial lists of general nouns. 2. Detailed Data of Each Semantic Groups Including Selection Process: Documentation of the data selection steps and detailed statistics for each group. 3. Data of Semantic Groups after Selection: The final categorized datasets used for analysis. (ZIP) [file pone.0343739.s001.zip › S1 File. supplementary materials/Detailed Data of Each Semantic Groups Including Selection Process/RESULT/ICAWEC/difference N100.xlsx]

## Sheet: collx
method name: collx
corpus: user/nawec100t/nawec100t
subcorpus: -
concordance size: 176
query: Query:[lc=""difference"" & tag=""N.*""]
Collocate	Freq	Coll. freq.	T-score	MI	logDice
significant	22	393	4.67322	8.09183	10.3072
striking	4	23	1.99764	9.72722	9.36338
substantial	3	63	1.72459	7.85846	8.6841
little	4	188	1.98071	6.69619	8.49221
average	3	167	1.71227	6.45204	8.1629
mean	3	215	1.70658	6.08755	7.97394
any	4	368	1.96225	5.72722	7.91254
main	3	309	1.69545	5.56428	7.66312
no	3	398	1.6849	5.19912	7.42006
this	11	3930	3.07349	3.7699	6.45591
This	4	1599	1.83595	3.60783	6.2064
a	20	12138	3.91523	3.00547	5.73392
The	5	3756	1.89141	2.69773	5.38088
the	40	36807	5.13044	2.40502	5.14735
of	3	25704	-1.31295	-0.81396	1.92541
