# Supplementary material for: Navigating the landscape of academic prose: A corpus-driven inquiry into rhetorical preferences and their pedagogical implications for advanced L2 writers
Source: PLoS One. 2026 Mar 5;21(3):e0343739. doi: 10.1371/journal.pone.0343739 (PMC12962540; doi:10.1371/journal.pone.0343739)
Supplement: S1 File — This compressed file contains the complete dataset and analysis details underlying the study, organized into four folders: 1. GN Reference Table: Contains the initial lists of general nouns. 2. Detailed Data of Each Semantic Groups Including Selection Process: Documentation of the data selection steps and detailed statistics for each group. 3. Data of Semantic Groups after Selection: The final categorized datasets used for analysis. (ZIP) [file pone.0343739.s001.zip › S1 File. supplementary materials/Detailed Data of Each Semantic Groups Including Selection Process/RESULT/ICAWEC/difference N50.xlsx]

## Sheet: collx
method name: collx
corpus: user/nawec50t/nawec50t
subcorpus: -
concordance size: 107
query: Query:[lc=""difference"" & tag=""N.*""]
Collocate	Freq	Coll. freq.	T-score	MI	logDice
significant	9	144	2.98697	7.84665	10.1984
notable	4	17	1.99769	9.75919	10.0458
marked	3	42	1.72547	8.0393	9.36579
no	5	191	2.21288	6.59115	9.10276
important	3	270	1.68972	5.3548	8.02654
%	7	813	2.56232	4.98689	7.96186
this	7	1800	2.46103	3.84022	6.91027
This	3	729	1.61777	3.92184	6.8776
the	21	16428	3.60921	2.2351	5.37908
a	5	5055	1.62225	1.86508	4.98821
