# Supplementary material for: Navigating the landscape of academic prose: A corpus-driven inquiry into rhetorical preferences and their pedagogical implications for advanced L2 writers
Source: PLoS One. 2026 Mar 5;21(3):e0343739. doi: 10.1371/journal.pone.0343739 (PMC12962540; doi:10.1371/journal.pone.0343739)
Supplement: S1 File — This compressed file contains the complete dataset and analysis details underlying the study, organized into four folders: 1. GN Reference Table: Contains the initial lists of general nouns. 2. Detailed Data of Each Semantic Groups Including Selection Process: Documentation of the data selection steps and detailed statistics for each group. 3. Data of Semantic Groups after Selection: The final categorized datasets used for analysis. (ZIP) [file pone.0343739.s001.zip › S1 File. supplementary materials/Detailed Data of Each Semantic Groups Including Selection Process/RESULT/ICAWEC/differences N100.xlsx]

## Sheet: collx
method name: collx
corpus: user/nawec100t/nawec100t
subcorpus: -
concordance size: 467
query: Query:[lc=""differences"" & tag=""N.*""]
Collocate	Freq	Coll. freq.	T-score	MI	logDice
significant	48	393	6.89732	7.80951	10.8368
cultural	13	232	3.57052	6.68539	9.25129
disciplinary	13	426	3.54122	5.80866	8.89792
part-genre	6	57	2.43682	7.59501	8.55154
These	10	570	3.06414	5.01004	8.30373
individual	7	281	2.58793	5.51586	8.26046
observed	6	198	2.40548	5.79854	8.20775
considerable	5	121	2.20661	6.246	8.12226
clear	6	245	2.39503	5.49126	8.10923
gender	4	47	1.98721	7.28835	7.99438
statistical	4	53	1.98557	7.11501	7.97763
important	8	579	2.71698	4.66551	7.96933
interesting	4	91	1.97523	6.33514	7.87588
linguistic	7	598	2.5227	4.42629	7.75072
Significant	3	5	1.73048	10.106	7.70232
striking	3	23	1.72482	7.90433	7.64832
systematic	3	52	1.71571	6.72746	7.56537
no	5	398	2.13916	4.52824	7.56537
these	14	2008	3.44948	3.67875	7.53414
despite	3	111	1.69716	5.63348	7.41004
learner	3	137	1.68899	5.32986	7.34656
revealed	3	169	1.67893	5.02702	7.27208
some	6	1012	2.22456	3.4449	7.05456
based	3	407	1.60412	3.75901	6.81347
genre	4	1077	1.70682	2.77013	6.40754
The	10	3756	2.51562	2.28988	6.27788
all	3	1023	1.41049	2.42931	6.04387
than	3	1297	1.32436	2.08693	5.80033
such	3	1448	1.2769	1.92805	5.68183
that	10	8171	1.7555	1.16857	5.24545
the	40	36807	3.15607	0.99717	5.13605
and	22	22904	2.03182	0.81905	4.947
for	6	6259	1.05832	0.81618	4.86943
to	7	18454	-1.15171	-0.52136	3.59965
,	10	46703	-4.87847	-1.34637	2.79635
.	5	27131	-4.36984	-1.56279	2.56965
of	4	25704	-4.99717	-1.80677	2.32432
