# Supplementary material for: Navigating the landscape of academic prose: A corpus-driven inquiry into rhetorical preferences and their pedagogical implications for advanced L2 writers
Source: PLoS One. 2026 Mar 5;21(3):e0343739. doi: 10.1371/journal.pone.0343739 (PMC12962540; doi:10.1371/journal.pone.0343739)
Supplement: S1 File — This compressed file contains the complete dataset and analysis details underlying the study, organized into four folders: 1. GN Reference Table: Contains the initial lists of general nouns. 2. Detailed Data of Each Semantic Groups Including Selection Process: Documentation of the data selection steps and detailed statistics for each group. 3. Data of Semantic Groups after Selection: The final categorized datasets used for analysis. (ZIP) [file pone.0343739.s001.zip › S1 File. supplementary materials/Detailed Data of Each Semantic Groups Including Selection Process/RESULT/ICAWEC/differences N50.xlsx]

## Sheet: collx
method name: collx
corpus: user/nawec50t/nawec50t
subcorpus: -
concordance size: 197
query: Query:[lc=""differences"" & tag=""N.*""]
Collocate	Freq	Coll. freq.	T-score	MI	logDice
significant	13	144	3.58559	7.49658	10.2868
subtle	3	8	1.72974	9.55103	8.90548
considerable	3	40	1.72051	7.2291	8.69622
These	5	227	2.18532	5.46145	8.59401
group	5	261	2.17772	5.26009	8.48272
important	4	270	1.93251	4.88925	8.13272
any	3	178	1.68068	5.0753	8.03422
syntactic	3	217	1.66942	4.78948	7.89148
disciplinary	3	223	1.66769	4.75013	7.87072
these	7	847	2.48571	4.0472	7.77945
level	3	317	1.64056	4.24269	7.57934
some	3	396	1.61776	3.92167	7.37307
by	3	1393	1.33	2.10705	5.95015
The	3	1780	1.21831	1.75337	5.63587
the	25	16428	3.35752	1.60605	5.62279
on	3	2080	1.13172	1.52866	5.43204
and	7	10046	0.74761	0.47909	4.485
to	3	7821	-0.52524	-0.38211	3.61594
.	4	13256	-1.31335	-0.72829	3.28436
