# Supplementary material for: Navigating the landscape of academic prose: A corpus-driven inquiry into rhetorical preferences and their pedagogical implications for advanced L2 writers
Source: PLoS One. 2026 Mar 5;21(3):e0343739. doi: 10.1371/journal.pone.0343739 (PMC12962540; doi:10.1371/journal.pone.0343739)
Supplement: S1 File — This compressed file contains the complete dataset and analysis details underlying the study, organized into four folders: 1. GN Reference Table: Contains the initial lists of general nouns. 2. Detailed Data of Each Semantic Groups Including Selection Process: Documentation of the data selection steps and detailed statistics for each group. 3. Data of Semantic Groups after Selection: The final categorized datasets used for analysis. (ZIP) [file pone.0343739.s001.zip › S1 File. supplementary materials/Detailed Data of Each Semantic Groups Including Selection Process/RESULT/ICAWEC/effect N100.xlsx]

## Sheet: collx
method name: collx
corpus: user/nawec100t/nawec100t
subcorpus: -
concordance size: 243
query: Query:[lc=""effect"" & tag=""N.*""]
Collocate	Freq	Coll. freq.	T-score	MI	logDice
medium	14	174	3.72848	8.14981	10.1035
large	15	211	3.85755	7.97119	10.0803
small	13	169	3.59227	8.08496	10.0139
washback	4	7	1.99901	10.978	9.03422
humorous	4	8	1.99887	10.7854	9.02846
rhetorical	4	392	1.94447	5.17069	7.68939
This	9	1599	2.849	4.31237	7.32287
The	11	3756	2.9958	3.36985	6.49401
an	8	2905	2.53746	3.28108	6.37978
the	57	36807	6.16871	2.4506	5.6557
their	5	4072	1.72017	2.11581	5.24678
and	5	22904	-0.66573	-0.37598	2.82339
.	3	27131	-2.70553	-1.35729	1.84444
