# Supplementary material for: Navigating the landscape of academic prose: A corpus-driven inquiry into rhetorical preferences and their pedagogical implications for advanced L2 writers
Source: PLoS One. 2026 Mar 5;21(3):e0343739. doi: 10.1371/journal.pone.0343739 (PMC12962540; doi:10.1371/journal.pone.0343739)
Supplement: S1 File — This compressed file contains the complete dataset and analysis details underlying the study, organized into four folders: 1. GN Reference Table: Contains the initial lists of general nouns. 2. Detailed Data of Each Semantic Groups Including Selection Process: Documentation of the data selection steps and detailed statistics for each group. 3. Data of Semantic Groups after Selection: The final categorized datasets used for analysis. (ZIP) [file pone.0343739.s001.zip › S1 File. supplementary materials/Detailed Data of Each Semantic Groups Including Selection Process/RESULT/ICAWEC/effect N50.xlsx]

## Sheet: collx
method name: collx
corpus: user/nawec50t/nawec50t
subcorpus: -
concordance size: 130
query: Query:[lc=""effect"" & tag=""N.*""]
Collocate	Freq	Coll. freq.	T-score	MI	logDice
direct	12	58	3.45858	9.29273	11.0304
indirect	8	21	2.82598	10.1734	10.7616
positive	8	90	2.81793	8.0739	10.2186
detrimental	5	8	2.23489	10.8877	10.2134
mediating	4	5	1.99918	11.2438	9.92318
isolated	4	6	1.99901	10.9808	9.91254
interaction	4	91	1.98499	7.05796	9.2121
total	4	109	1.98202	6.79757	9.09913
negative	3	89	1.7151	6.67498	8.81018
significant	3	144	1.70462	5.98079	8.48693
no	3	191	1.69567	5.57328	8.25853
rhetorical	3	191	1.69567	5.57328	8.25853
an	5	1201	2.05889	3.65766	6.94363
the	24	16428	3.79276	2.14684	5.56972
and	7	10046	1.39317	1.07877	4.49447
