# Supplementary material for: Navigating the landscape of academic prose: A corpus-driven inquiry into rhetorical preferences and their pedagogical implications for advanced L2 writers
Source: PLoS One. 2026 Mar 5;21(3):e0343739. doi: 10.1371/journal.pone.0343739 (PMC12962540; doi:10.1371/journal.pone.0343739)
Supplement: S1 File — This compressed file contains the complete dataset and analysis details underlying the study, organized into four folders: 1. GN Reference Table: Contains the initial lists of general nouns. 2. Detailed Data of Each Semantic Groups Including Selection Process: Documentation of the data selection steps and detailed statistics for each group. 3. Data of Semantic Groups after Selection: The final categorized datasets used for analysis. (ZIP) [file pone.0343739.s001.zip › S1 File. supplementary materials/Detailed Data of Each Semantic Groups Including Selection Process/RESULT/ICAWEC/results N100.xlsx]

## Sheet: collx
method name: collx
corpus: user/nawec100t/nawec100t
subcorpus: -
concordance size: 688
query: Query:[lc=""results"" & tag=""N.*""]
Collocate	Freq	Coll. freq.	T-score	MI	logDice
The	97	3756	9.54297	5.00888	9.48227
Our	14	162	3.70693	6.75145	9.07604
These	18	570	4.13488	5.29905	8.87301
Reporting	10	34	3.15365	8.51841	8.82607
our	21	940	4.41805	4.79975	8.72343
search	9	98	2.9738	6.83916	8.55154
these	27	2008	4.88619	4.06729	8.35828
Presenting	4	18	1.99278	8.11402	7.53648
mixed	4	59	1.97634	6.40131	7.45504
main	5	309	2.12523	4.33441	7.36048
low	4	124	1.95027	5.32975	7.33466
the	169	36807	10.729	2.51713	7.20647
overall	4	262	1.89493	4.25053	7.10822
Her	3	31	1.7177	6.91471	7.09511
quantitative	3	85	1.69269	5.45952	6.99064
significant	4	393	1.84239	3.66556	6.92185
survey	3	157	1.65935	4.57429	6.86215
research	7	2914	1.76234	1.58252	5.99277
their	8	4072	1.67368	1.29243	5.78325
or	5	3543	0.96517	0.81512	5.27515
.	29	27131	1.34415	0.41427	5.0942
and	24	22904	1.149	0.3856	5.05895
of	23	25704	0.49691	0.1578	4.83575
this	3	3930	-0.08788	-0.0714	4.41191
with	3	5009	-0.58755	-0.4214	4.10898
that	4	8171	-1.27694	-0.71235	3.88707
,	17	46703	-4.96228	-1.13982	3.55514
)	6	16143	-2.83657	-1.10971	3.54613
a	4	12138	-2.86788	-1.2833	3.35322
in	4	17454	-4.99984	-1.80732	2.85295
