# Supplementary material for: Navigating the landscape of academic prose: A corpus-driven inquiry into rhetorical preferences and their pedagogical implications for advanced L2 writers
Source: PLoS One. 2026 Mar 5;21(3):e0343739. doi: 10.1371/journal.pone.0343739 (PMC12962540; doi:10.1371/journal.pone.0343739)
Supplement: S1 File — This compressed file contains the complete dataset and analysis details underlying the study, organized into four folders: 1. GN Reference Table: Contains the initial lists of general nouns. 2. Detailed Data of Each Semantic Groups Including Selection Process: Documentation of the data selection steps and detailed statistics for each group. 3. Data of Semantic Groups after Selection: The final categorized datasets used for analysis. (ZIP) [file pone.0343739.s001.zip › S1 File. supplementary materials/Detailed Data of Each Semantic Groups Including Selection Process/RESULT/ICAWEC/results N50.xlsx]

## Sheet: collx
method name: collx
corpus: user/nawec50t/nawec50t
subcorpus: -
concordance size: 348
query: Query:[lc=""results"" & tag=""N.*""]
Collocate	Freq	Coll. freq.	T-score	MI	logDice
These	12	227	3.40623	5.90359	9.41754
Our	8	79	2.80376	6.84139	9.26191
The	39	1780	5.9933	4.63292	9.23012
survey	7	170	2.58901	5.54314	8.79055
positive	5	90	2.20052	5.97525	8.54714
GCSE	3	9	1.72746	8.56021	8.10518
CA	3	12	1.72593	8.14517	8.09311
interesting	3	60	1.70146	5.82325	7.91254
statistical	3	68	1.69738	5.64267	7.88452
quantitative	3	82	1.69024	5.37259	7.83677
our	5	397	2.07928	3.83411	7.78083
better	3	112	1.67495	4.92278	7.73947
similar	3	177	1.64181	4.26253	7.54879
the	82	16428	7.45334	2.49886	7.32344
these	5	847	1.90157	2.74088	7.09913
and	12	10046	0.90315	0.4358	5.2415
.	12	13256	0.08485	0.03578	4.85322
)	7	7932	-0.00172	-0.00094	4.79194
,	17	23600	-0.93148	-0.29386	4.53985
of	7	11920	-1.3328	-0.58857	4.22474
