# Supplementary material for: Navigating the landscape of academic prose: A corpus-driven inquiry into rhetorical preferences and their pedagogical implications for advanced L2 writers
Source: PLoS One. 2026 Mar 5;21(3):e0343739. doi: 10.1371/journal.pone.0343739 (PMC12962540; doi:10.1371/journal.pone.0343739)
Supplement: S1 File — This compressed file contains the complete dataset and analysis details underlying the study, organized into four folders: 1. GN Reference Table: Contains the initial lists of general nouns. 2. Detailed Data of Each Semantic Groups Including Selection Process: Documentation of the data selection steps and detailed statistics for each group. 3. Data of Semantic Groups after Selection: The final categorized datasets used for analysis. (ZIP) [file pone.0343739.s001.zip › S1 File. supplementary materials/Detailed Data of Each Semantic Groups Including Selection Process/RESULT/RESULT Group Basis Table.xlsx]

## Sheet: Sheet1
Semantic Groups	GNs	CAWEC Freq	ICAWEC Freq	CAWEC Norm Freq	ICAWEC Norm Freq	Chi-Square	P-Value
RESULT	differences	900	664	916	637	50.3839	1e-12
RESULT	difference	400	283	407	272	27.0585	1.9739e-07
RESULT	results	1124	1036	1143	994	10.4117	0.0012522
RESULT	effect	440	373	448	358	9.89702	0.0016555
