# Supplementary material for: Navigating the landscape of academic prose: A corpus-driven inquiry into rhetorical preferences and their pedagogical implications for advanced L2 writers
Source: PLoS One. 2026 Mar 5;21(3):e0343739. doi: 10.1371/journal.pone.0343739 (PMC12962540; doi:10.1371/journal.pone.0343739)
Supplement: S1 File — This compressed file contains the complete dataset and analysis details underlying the study, organized into four folders: 1. GN Reference Table: Contains the initial lists of general nouns. 2. Detailed Data of Each Semantic Groups Including Selection Process: Documentation of the data selection steps and detailed statistics for each group. 3. Data of Semantic Groups after Selection: The final categorized datasets used for analysis. (ZIP) [file pone.0343739.s001.zip › S1 File. supplementary materials/GN Reference Table/Final GN Reference Tables.xlsx]

## Sheet: 汇总结果
SNs
case
problem
result
equation
thing
model
way
method
example
solution
efect
process
condition
idea
point
function
reason
fact
approach
technique
form
prediction
reaction
paper
stage
system
section
response
expression
advantage
time
discussion
ability
procedure
situation
analysis
formula
difference
mechanism
principle
theory
issue
right
question
effect
argument
strategy
policy
change
decision
view
expectation
area
failure
evidence
need
possibility
role
concept
basis
concusion
consequence
impact
factor
assumption
concern
attempt
intention
sense
law

## Sheet: 分类情况
NS	SS
case	case
problem	theory
result	way
equation	idea
thing	problem
model	thing
way	point
method	issue
example	right
solution	result
efect	question
process	example
condition	effect
idea	argument
point	reason
function	procedure
reason	model
fact	principle
approach	strategy
technique	policy
form	change
prediction	process
reaction	difference
paper	approach
stage	fact
system	decision
section	situation
response	view
expression	expectation
advantage	time
time	area
discussion	condition
ability	failure
procedure	evidence
situation	need
analysis	possibility
formula	role
difference	analysis
mechanism	concept
principle	basis
	concusion
	consequence
	impact
	ability
	factor
	assumption
	concern
	attempt
	intention
	sense
	law
